# Supplementary material for: 1-(4-Ethoxy­benzo­yl)-4-(4-methoxy­phen­yl)thiosemicarbazide
Source: Acta Crystallogr Sect E Struct Rep Online. 2009 Oct 3;65(Pt 11):o2604–5. doi: 10.1107/S1600536809036599 (PMC2971009; doi:10.1107/S1600536809036599)
Supplement: Supplementary file 1 [file e-65-o2604-sup1.cif]

##############################################################################
###                                                                        ###
###        Electronic paper (Acta Crystallographica Section E)             ###
###                                                                        ###
##############################################################################
#                                                                            #
# This CIF contains the data in a paper accepted for publication in Acta     #
# Crystallographica Section E. It conforms to the requirements of Notes      #
# for Authors for Section E, and has been peer reviewed under the auspices   #
# of the IUCr Commission on Journals.                                        #
#                                                                            #
# Full details of the Crystallographic Information File format               #
# are given in the paper "The Crystallographic Information File (CIF):       #
# a New Standard Archive File for Crystallography" by S. R. Hall, F. H.      #
# Allen and I. D. Brown [Acta Cryst. (1991), A47, 655-685].                  #
#                                                                            #
# The current version of the core CIF dictionary is obtainable from          #
# ftp://ftp.iucr.org/pub/cif_core.dic. The current version number is 2.4.    #
#                                                                            #
# Software is freely available for graphical display of the structure(s) in  #
# this CIF.  For information consult the CIF home page http://www.iucr.org/  #
# cif/home.html                                                              #
#                                                                            #
# This file may be used for bona fide research purposes within the           #
# scientific community so long as proper attribution is given to the journal # 
# article from which it was obtained.                                        #
#                                                                            #
##############################################################################
                                             
data_global
_audit_creation_method     'SHELXL-97'
_journal_date_recd_electronic     2009-09-09
_journal_date_accepted     2009-09-10
_journal_name_full     'Acta Crystallographica, Section E'
_journal_year     2009
_journal_volume     65
_journal_issue     11
_journal_page_first     o2604
_journal_page_last     o2605
_journal_paper_category     QO
_journal_coeditor_code     BT5057
_publ_contact_author_name     'Farman, Muhammad'
_publ_contact_author_address
;
Department of Chemistry
Quaid-i-Azam University
Islamabad-45320
Pakistan
;
_publ_contact_author_email     'farman@qau.edu.pk'
_publ_contact_author_fax     '+92 51 9064 2241'
_publ_contact_author_phone     '+92 51 9064 2097'
_publ_section_title
;
1-(4-Ethoxybenzoyl)-4-(4-methoxyphenyl)thiosemicarbazide
;
loop_
    _publ_author_name
    _publ_author_address
    'Khanum, Saira'
;
Department of Chemistry
Quaid-i-Azam University
Islamabad-45320
Pakistan
;
    'Farman, Muhammad'
;
Department of Chemistry
Quaid-i-Azam University
Islamabad-45320
Pakistan
;
    'Rama, Nasim H.'
;
Department of Chemistry
Quaid-i-Azam University
Islamabad-45320
Pakistan
;
    'Hameed, Shahid'
;
Department of Chemistry
Quaid-i-Azam University
Islamabad-45320
Pakistan
;
    'Jones, Peter G.'
;
Institut f\"ur Anorganische und Analytische Chemie
Technische Universit\"at Braunschweig
Postfach 3329
38023 Braunschweig
Germany
;
data_I
_audit_creation_method     SHELXL-97
_chemical_name_systematic
;
1-(4-Ethoxybenzoyl)-4-(4-methoxyphenyl)thiosemicarbazide
;
_chemical_name_common     ?
_chemical_formula_moiety     'C17 H19 N3 O3 S'
_chemical_formula_sum     'C17 H19 N3 O3 S'
_chemical_formula_iupac     'C17 H19 N3 O3 S'
_chemical_formula_weight     345.41
_chemical_melting_point     ?
_symmetry_cell_setting     monoclinic
_symmetry_space_group_name_H-M     'P 21'
loop_
    _symmetry_equiv_pos_as_xyz
    'x, y, z'
    '-x, y+1/2, -z'
_cell_length_a     15.40429(13)
_cell_length_b     9.67120(9)
_cell_length_c     11.69922(9)
_cell_angle_alpha     90.00
_cell_angle_beta     95.0922(7)
_cell_angle_gamma     90.00
_cell_volume     1736.05(3)
_cell_formula_units_Z     4
_cell_measurement_reflns_used     16506
_cell_measurement_theta_min     2.2814
_cell_measurement_theta_max     30.7434
_cell_measurement_temperature     100(2)
_exptl_crystal_description     tablet
_exptl_crystal_colour     colourless
_exptl_crystal_size_max     0.3
_exptl_crystal_size_mid     0.2
_exptl_crystal_size_min     0.1
_exptl_crystal_density_diffrn     1.322
_exptl_crystal_density_meas     ?
_exptl_crystal_density_method     'not measured'
_exptl_crystal_F_000     728
_exptl_absorpt_coefficient_mu     0.206
_exptl_absorpt_correction_type     multi-scan
_exptl_absorpt_process_details
;
(CrysAlisPro; Oxford Diffraction, 2009)
;
_exptl_absorpt_correction_T_min     0.98108
_exptl_absorpt_correction_T_max     1.00000
_exptl_special_details
;
;
_diffrn_ambient_temperature     100(2)
_diffrn_radiation_type     MoK\a
_diffrn_radiation_wavelength     0.71073
_diffrn_radiation_source     'Enhance (Mo) X-ray Source'
_diffrn_radiation_monochromator     graphite
_diffrn_measurement_device_type     'Oxford Diffraction Xcalibur E'
_diffrn_measurement_method     \w-scan
_diffrn_detector_area_resol_mean     16.1419
_diffrn_reflns_number     44704
_diffrn_reflns_av_R_equivalents     0.0318
_diffrn_reflns_av_sigmaI/netI     0.0519
_diffrn_reflns_theta_min     2.29
_diffrn_reflns_theta_max     30.49
_diffrn_reflns_theta_full     30.00
_diffrn_measured_fraction_theta_max     0.961
_diffrn_measured_fraction_theta_full     0.981
_diffrn_reflns_limit_h_min     -21
_diffrn_reflns_limit_h_max     21
_diffrn_reflns_limit_k_min     -13
_diffrn_reflns_limit_k_max     13
_diffrn_reflns_limit_l_min     -15
_diffrn_reflns_limit_l_max     16
_diffrn_standards_number     ?
_diffrn_standards_interval_count     ?
_diffrn_standards_interval_time     ?
_diffrn_standards_decay_%     ?
_refine_special_details
;
Refinement of <i>F</i>^2^ against ALL reflections. The weighted <i>R</i>-factor
<i>wR</i> and goodness of fit <i>S</i> are based on <i>F</i>^2^, conventional
<i>R</i>-factors <i>R</i> are based on <i>F</i>, with <i>F</i> set to zero for
negative <i>F</i>^2^. The threshold expression of <i>F</i>^2^ >
\s(<i>F</i>^2^) is used only for calculating <i>R</i>-factors(gt) <i>etc</i>.
and is not relevant to the choice of reflections for refinement.
<i>R</i>-factors based on <i>F</i>^2^ are statistically about twice as large
as those based on <i>F</i>, and <i>R</i>- factors based on ALL data will be
even larger.
;
_reflns_number_total     9918
_reflns_number_gt     6348
_reflns_threshold_expression     I>2\s(I)
_refine_ls_structure_factor_coef     Fsqd
_refine_ls_matrix_type     full
_refine_ls_R_factor_all     0.0501
_refine_ls_R_factor_gt     0.0290
_refine_ls_wR_factor_gt     0.0535
_refine_ls_wR_factor_ref     0.0549
_refine_ls_goodness_of_fit_ref     0.961
_refine_ls_restrained_S_all     0.961
_refine_ls_number_reflns     9918
_refine_ls_number_parameters     461
_refine_ls_number_restraints     16
_refine_ls_hydrogen_treatment     mixed
_refine_ls_weighting_scheme     calc
_refine_ls_weighting_details
                 'calc w=1/[\s^2^(Fo^2^)+(0.0200P)^2^] where P=(Fo^2^+2Fc^2^)/3'
_atom_sites_solution_hydrogens     geom
_atom_sites_solution_primary     direct
_atom_sites_solution_secondary     difmap
_refine_ls_shift/su_max     0.001
_refine_ls_shift/su_mean     0.000
_refine_diff_density_max     0.299
_refine_diff_density_min     -0.226
_refine_ls_extinction_method     none
_refine_ls_extinction_coef     ?
_refine_ls_abs_structure_details     'Flack  (1983), 4562 Friedel pairs'
_refine_ls_abs_structure_Flack     0.01(3)
loop_
    _atom_type_symbol
    _atom_type_description
    _atom_type_scat_dispersion_real
    _atom_type_scat_dispersion_imag
    _atom_type_scat_source
    'C' 'C' 0.0033 0.0016
                         'International Tables Vol C Tables 4.2.6.8 and 6.1.1.4'
    'H' 'H' 0.0000 0.0000
                         'International Tables Vol C Tables 4.2.6.8 and 6.1.1.4'
    'N' 'N' 0.0061 0.0033
                         'International Tables Vol C Tables 4.2.6.8 and 6.1.1.4'
    'O' 'O' 0.0106 0.0060
                         'International Tables Vol C Tables 4.2.6.8 and 6.1.1.4'
    'S' 'S' 0.1246 0.1234
                         'International Tables Vol C Tables 4.2.6.8 and 6.1.1.4'
_computing_data_collection
;
CrysAlisPro (Oxford Diffraction, 2009)
;
_computing_cell_refinement
;
CrysAlisPro (Oxford Diffraction, 2009)
;
_computing_data_reduction
;
CrysAlisPro (Oxford Diffraction, 2009)
;
_computing_structure_solution     'SHELXS97 (Sheldrick, 2008)'
_computing_structure_refinement     'SHELXL97 (Sheldrick, 2008)'
_computing_molecular_graphics     'XP (Siemens, 1994)'
_computing_publication_material     'SHELXL97 (Sheldrick, 2008)'
loop_
    _atom_site_type_symbol
    _atom_site_label
    _atom_site_fract_x
    _atom_site_fract_y
    _atom_site_fract_z
    _atom_site_U_iso_or_equiv
    _atom_site_adp_type
    _atom_site_calc_flag
    _atom_site_refinement_flags
    _atom_site_occupancy
    _atom_site_disorder_assembly
    _atom_site_disorder_group
    S S 0.70206(2) 0.50456(5) 1.03604(3) 0.01728(10) Uani d . 1 . .
    O O1 0.52373(7) 0.30901(11) 0.71581(8) 0.0180(2) Uani d . 1 . .
    O O2 0.28479(6) 0.55263(11) 0.29437(8) 0.0211(3) Uani d . 1 . .
    O O3 1.02907(7) 0.86352(16) 0.88836(10) 0.0411(4) Uani d . 1 . .
    N N1 0.70429(8) 0.60538(15) 0.82176(11) 0.0181(3) Uani d D 1 . .
    H H01 0.6823(9) 0.6052(17) 0.7547(10) 0.021(5) Uiso d D 1 . .
    C C2 0.66134(9) 0.54043(16) 0.90110(11) 0.0125(3) Uani d . 1 . .
    N N3 0.57906(8) 0.50134(15) 0.86822(10) 0.0142(3) Uani d D 1 . .
    H H03 0.5512(8) 0.4637(14) 0.9164(10) 0.005(4) Uiso d D 1 . .
    N N4 0.53669(8) 0.53524(14) 0.76180(10) 0.0133(3) Uani d D 1 . .
    H H04 0.5143(10) 0.6113(14) 0.7606(14) 0.027(6) Uiso d D 1 . .
    C C5 0.50445(9) 0.42990(16) 0.69256(13) 0.0128(3) Uani d . 1 . .
    C C6 0.44704(9) 0.47015(16) 0.58951(12) 0.0122(3) Uani d . 1 . .
    C C7 0.41778(9) 0.36550(16) 0.51243(12) 0.0148(4) Uani d . 1 . .
    H H7 0.4349 0.2724 0.5274 0.018 Uiso calc R 1 . .
    C C8 0.36421(10) 0.39690(17) 0.41495(12) 0.0169(4) Uani d . 1 . .
    H H8 0.3447 0.3252 0.3634 0.020 Uiso calc R 1 . .
    C C9 0.33859(9) 0.53260(17) 0.39175(12) 0.0157(3) Uani d . 1 . .
    C C10 0.36805(10) 0.63793(17) 0.46663(12) 0.0171(4) Uani d . 1 . .
    H H10 0.3516 0.7311 0.4507 0.021 Uiso calc R 1 . .
    C C11 0.42156(10) 0.60574(16) 0.56447(13) 0.0157(4) Uani d . 1 . .
    H H11 0.4413 0.6777 0.6156 0.019 Uiso calc R 1 . .
    C C12 0.25273(10) 0.69102(17) 0.27136(13) 0.0244(4) Uani d . 1 . .
    H H12A 0.3015 0.7539 0.2577 0.029 Uiso calc R 1 . .
    H H12B 0.2234 0.7264 0.3374 0.029 Uiso calc R 1 . .
    C C13 0.18893(11) 0.68298(19) 0.16578(13) 0.0312(5) Uani d . 1 . .
    H H13A 0.2177 0.6421 0.1025 0.047 Uiso calc R 1 . .
    H H13B 0.1685 0.7762 0.1443 0.047 Uiso calc R 1 . .
    H H13C 0.1391 0.6255 0.1821 0.047 Uiso calc R 1 . .
    C C14 0.78727(10) 0.67202(18) 0.84138(13) 0.0198(4) Uani d . 1 . .
    C C15 0.85155(11) 0.6460(2) 0.76923(14) 0.0428(6) Uani d . 1 . .
    H H15 0.8414 0.5821 0.7078 0.051 Uiso calc R 1 . .
    C C16 0.93107(12) 0.7134(3) 0.78670(14) 0.0503(7) Uani d . 1 . .
    H H16 0.9746 0.6970 0.7357 0.060 Uiso calc R 1 . .
    C C17 0.94779(10) 0.8035(2) 0.87684(14) 0.0298(5) Uani d . 1 . .
    C C18 0.88347(10) 0.83019(18) 0.94777(15) 0.0270(4) Uani d . 1 . .
    H H18 0.8938 0.8933 1.0097 0.032 Uiso calc R 1 . .
    C C19 0.80302(10) 0.76466(18) 0.92888(15) 0.0272(4) Uani d . 1 . .
    H H19 0.7584 0.7846 0.9775 0.033 Uiso calc R 1 . .
    C C20 1.04658(11) 0.9572(2) 0.98097(15) 0.0376(5) Uani d . 1 . .
    H H20A 1.0051 1.0342 0.9729 0.056 Uiso calc R 1 . .
    H H20B 1.1061 0.9930 0.9803 0.056 Uiso calc R 1 . .
    H H20C 1.0406 0.9092 1.0536 0.056 Uiso calc R 1 . .
    S S' 0.69682(2) 0.51034(4) 0.53698(3) 0.01624(9) Uani d . 1 . .
    O O1' 0.52337(7) 0.30780(11) 0.21440(8) 0.0184(2) Uani d . 1 . .
    O O2' 0.28670(6) 0.54492(11) -0.21151(8) 0.0215(3) Uani d . 1 . .
    O O3' 1.04034(7) 0.80274(17) 0.38417(11) 0.0439(4) Uani d . 1 . .
    N N1' 0.70424(8) 0.58667(14) 0.31685(11) 0.0161(3) Uani d D 1 . .
    H H01' 0.6834(9) 0.5828(16) 0.2504(10) 0.017(5) Uiso d D 1 . .
    C C2' 0.65809(9) 0.53631(15) 0.39935(11) 0.0122(3) Uani d . 1 . .
    N N3' 0.57447(7) 0.50178(15) 0.36778(10) 0.0139(3) Uani d D 1 . .
    H H03' 0.5419(8) 0.4738(15) 0.4176(10) 0.012(4) Uiso d D 1 . .
    N N4' 0.53359(8) 0.53414(14) 0.26033(10) 0.0133(3) Uani d D 1 . .
    H H04' 0.5104(10) 0.6123(14) 0.2551(13) 0.023(5) Uiso d D 1 . .
    C C5' 0.50319(9) 0.42750(16) 0.19115(12) 0.0130(3) Uani d . 1 . .
    C C6' 0.44667(9) 0.46655(16) 0.08647(12) 0.0118(3) Uani d . 1 . .
    C C7' 0.42218(9) 0.36192(16) 0.00689(12) 0.0140(3) Uani d . 1 . .
    H H7' 0.4418 0.2699 0.0212 0.017 Uiso calc R 1 . .
    C C8' 0.36966(9) 0.39163(17) -0.09224(12) 0.0152(3) Uani d . 1 . .
    H H8' 0.3539 0.3203 -0.1460 0.018 Uiso calc R 1 . .
    C C9' 0.33984(9) 0.52599(17) -0.11327(12) 0.0157(3) Uani d . 1 . .
    C C10' 0.36423(10) 0.63083(17) -0.03574(13) 0.0173(4) Uani d . 1 . .
    H H10' 0.3450 0.7229 -0.0508 0.021 Uiso calc R 1 . .
    C C11' 0.41673(10) 0.60055(16) 0.06368(13) 0.0155(4) Uani d . 1 . .
    H H11' 0.4325 0.6723 0.1170 0.019 Uiso calc R 1 . .
    C C12' 0.25161(11) 0.68144(18) -0.23382(14) 0.0274(4) Uani d . 1 . .
    H H12C 0.2990 0.7471 -0.2472 0.033 Uiso calc R 1 . .
    H H12D 0.2217 0.7144 -0.1675 0.033 Uiso calc R 1 . .
    C C13' 0.18795(12) 0.6718(2) -0.33901(14) 0.0392(5) Uani d . 1 . .
    H H13D 0.2167 0.6298 -0.4019 0.059 Uiso calc R 1 . .
    H H13E 0.1676 0.7647 -0.3616 0.059 Uiso calc R 1 . .
    H H13F 0.1381 0.6147 -0.3220 0.059 Uiso calc R 1 . .
    C C14' 0.79061(10) 0.64214(18) 0.33595(13) 0.0187(4) Uani d . 1 . .
    C C15' 0.85761(10) 0.5858(2) 0.28031(13) 0.0280(4) Uani d . 1 . .
    H H15' 0.8472 0.5088 0.2305 0.034 Uiso calc R 1 . .
    C C16' 0.94058(10) 0.6430(2) 0.29804(13) 0.0350(5) Uani d . 1 . .
    H H16' 0.9869 0.6051 0.2597 0.042 Uiso calc R 1 . .
    C C17' 0.95622(10) 0.7544(2) 0.37088(14) 0.0294(5) Uani d . 1 . .
    C C18' 0.88890(10) 0.81103(19) 0.42619(15) 0.0282(4) Uani d . 1 . .
    H H18' 0.8994 0.8873 0.4767 0.034 Uiso calc R 1 . .
    C C19' 0.80553(10) 0.75494(18) 0.40688(14) 0.0259(4) Uani d . 1 . .
    H H19' 0.7586 0.7948 0.4429 0.031 Uiso calc R 1 . .
    C C20' 1.05700(12) 0.9175(2) 0.45930(16) 0.0441(6) Uani d . 1 . .
    H H20D 1.0241 0.9980 0.4285 0.066 Uiso calc R 1 . .
    H H20E 1.1194 0.9387 0.4658 0.066 Uiso calc R 1 . .
    H H20F 1.0389 0.8946 0.5352 0.066 Uiso calc R 1 . .
loop_
    _atom_site_aniso_label
    _atom_site_aniso_U_11
    _atom_site_aniso_U_22
    _atom_site_aniso_U_33
    _atom_site_aniso_U_12
    _atom_site_aniso_U_13
    _atom_site_aniso_U_23
    S 0.0191(2) 0.0208(3) 0.01124(19) -0.0005(2) -0.00234(16) 0.00053(18)
    O1 0.0241(6) 0.0118(6) 0.0177(6) 0.0013(5) -0.0002(5) 0.0031(5)
    O2 0.0243(6) 0.0218(7) 0.0157(6) 0.0006(5) -0.0066(5) 0.0002(5)
    O3 0.0235(7) 0.0669(11) 0.0330(7) -0.0240(7) 0.0037(6) -0.0058(7)
    N1 0.0150(7) 0.0272(9) 0.0117(7) -0.0055(6) -0.0012(6) 0.0051(6)
    C2 0.0115(7) 0.0120(9) 0.0140(8) 0.0012(6) 0.0010(6) -0.0018(6)
    N3 0.0154(6) 0.0180(8) 0.0092(7) -0.0034(6) 0.0009(5) 0.0031(6)
    N4 0.0148(7) 0.0116(8) 0.0127(7) 0.0000(6) -0.0026(5) 0.0001(6)
    C5 0.0123(8) 0.0125(9) 0.0143(8) -0.0011(7) 0.0043(6) 0.0009(7)
    C6 0.0129(8) 0.0110(9) 0.0131(8) -0.0026(6) 0.0023(6) -0.0001(6)
    C7 0.0164(8) 0.0111(9) 0.0172(9) -0.0009(7) 0.0039(7) 0.0010(7)
    C8 0.0177(8) 0.0182(10) 0.0144(8) -0.0043(7) -0.0002(7) -0.0049(7)
    C9 0.0121(7) 0.0210(10) 0.0138(8) -0.0019(7) 0.0004(6) 0.0034(7)
    C10 0.0221(8) 0.0117(9) 0.0170(9) 0.0005(7) -0.0009(7) -0.0008(7)
    C11 0.0174(8) 0.0131(10) 0.0161(9) -0.0017(7) -0.0016(7) -0.0051(7)
    C12 0.0244(10) 0.0245(11) 0.0233(10) 0.0044(8) -0.0041(8) 0.0023(8)
    C13 0.0273(10) 0.0399(12) 0.0246(10) 0.0040(8) -0.0076(8) 0.0047(8)
    C14 0.0119(8) 0.0278(10) 0.0194(9) -0.0038(7) -0.0005(6) 0.0082(7)
    C15 0.0288(10) 0.0805(18) 0.0202(9) -0.0255(11) 0.0082(7) -0.0192(10)
    C16 0.0298(11) 0.096(2) 0.0274(10) -0.0292(11) 0.0170(8) -0.0178(11)
    C17 0.0194(9) 0.0454(13) 0.0240(9) -0.0128(8) -0.0023(7) 0.0086(8)
    C18 0.0211(9) 0.0215(10) 0.0387(10) -0.0053(7) 0.0048(8) -0.0080(8)
    C19 0.0180(9) 0.0214(10) 0.0434(10) -0.0038(7) 0.0087(8) -0.0077(8)
    C20 0.0245(9) 0.0496(13) 0.0374(10) -0.0197(9) -0.0049(8) 0.0030(9)
    S' 0.0178(2) 0.0181(2) 0.01218(19) 0.0001(2) -0.00225(15) -0.00011(18)
    O1' 0.0255(6) 0.0116(7) 0.0178(6) 0.0013(5) -0.0007(5) 0.0025(5)
    O2' 0.0246(6) 0.0232(7) 0.0151(6) -0.0011(5) -0.0079(5) -0.0006(5)
    O3' 0.0182(6) 0.0690(11) 0.0448(8) -0.0180(7) 0.0041(6) -0.0062(7)
    N1' 0.0131(7) 0.0236(8) 0.0113(7) -0.0032(6) -0.0004(6) 0.0006(6)
    C2' 0.0149(8) 0.0081(9) 0.0139(8) 0.0017(6) 0.0026(6) -0.0011(6)
    N3' 0.0121(6) 0.0188(8) 0.0105(7) -0.0020(6) -0.0004(5) 0.0015(6)
    N4' 0.0139(7) 0.0130(9) 0.0124(7) 0.0014(6) -0.0019(5) 0.0020(6)
    C5' 0.0128(8) 0.0138(9) 0.0131(8) -0.0018(7) 0.0042(6) 0.0003(7)
    C6' 0.0096(7) 0.0125(9) 0.0134(8) -0.0018(6) 0.0019(6) 0.0016(7)
    C7' 0.0154(8) 0.0114(9) 0.0156(8) -0.0026(7) 0.0037(7) -0.0018(7)
    C8' 0.0155(8) 0.0156(9) 0.0148(8) -0.0047(7) 0.0031(6) -0.0026(7)
    C9' 0.0130(7) 0.0238(10) 0.0103(7) -0.0012(7) 0.0006(6) 0.0009(7)
    C10' 0.0180(8) 0.0158(9) 0.0178(9) 0.0039(7) -0.0008(7) 0.0037(7)
    C11' 0.0185(8) 0.0131(9) 0.0149(9) -0.0012(7) 0.0008(7) -0.0017(7)
    C12' 0.0286(10) 0.0264(11) 0.0255(10) 0.0024(8) -0.0079(8) 0.0030(8)
    C13' 0.0399(12) 0.0448(14) 0.0299(11) 0.0070(10) -0.0142(9) 0.0026(9)
    C14' 0.0142(8) 0.0253(10) 0.0165(8) -0.0027(7) 0.0009(6) 0.0047(7)
    C15' 0.0187(8) 0.0423(12) 0.0233(9) -0.0025(8) 0.0040(7) -0.0088(8)
    C16' 0.0164(9) 0.0614(14) 0.0277(10) -0.0018(9) 0.0056(7) -0.0101(9)
    C17' 0.0150(8) 0.0459(13) 0.0266(9) -0.0101(8) -0.0013(7) 0.0057(9)
    C18' 0.0212(9) 0.0248(10) 0.0384(10) -0.0065(8) 0.0009(8) -0.0009(8)
    C19' 0.0145(8) 0.0262(11) 0.0377(10) -0.0007(7) 0.0060(7) -0.0030(8)
    C20' 0.0260(10) 0.0522(14) 0.0521(13) -0.0214(10) -0.0083(9) 0.0102(10)
_geom_special_details
;
All e.s.d.'s (except the e.s.d. in the dihedral angle between two l.s. planes)
are estimated using the full covariance matrix. The cell e.s.d.'s are taken
into account individually in the estimation of e.s.d.'s in distances, angles
and torsion angles; correlations between e.s.d.'s in cell parameters are only
used when they are defined by crystal symmetry. An approximate (isotropic)
treatment of cell e.s.d.'s is used for estimating e.s.d.'s involving l.s.
planes.
Least-squares planes (<i>x</i>,<i>y</i>,<i>z</i> in crystal coordinates) and
deviations from them (* indicates atom used to define plane)
13.0283 (0.0011) <i>x</i> + 1.4133 (0.0037) <i>y</i> - 6.8581 (0.0016) <i>z</i>
= 2.4289 (0.0026)
* 0.0169 (0.0013) C6 * 0.0162 (0.0012) C7 * 0.0312 (0.0012) C8 * 0.0483
(0.0013) C9 * 0.0676 (0.0014) C10 * 0.0481 (0.0013) C11 * 0.0436 (0.0010) O2 *
-0.0206 (0.0014) C12 * -0.1392 (0.0013) C13 * 0.0011 (0.0013) C5 * -0.0780
(0.0010) O1 * 0.0952 (0.0010) N4 * -0.1306 (0.0010) N3
Rms deviation of fitted atoms = 0.0705
- 5.8835 (0.0067) <i>x</i> + 8.3025 (0.0025) <i>y</i> + 4.3848 (0.0043)
<i>z</i> = 4.5767 (0.0054)
Angle to previous plane (with approximate e.s.d.) = 68.09 (0.03)
* -0.0909 (0.0013) N1 * -0.0296 (0.0012) C2 * 0.0247 (0.0006) S * 0.0499
(0.0008) N4 * -0.0143 (0.0011) N3 * 0.0602 (0.0008) C14
Rms deviation of fitted atoms = 0.0518
4.4124 (0.0064) <i>x</i> - 7.2670 (0.0036) <i>y</i> + 6.6294 (0.0075) <i>z</i>
= 4.1549 (0.0063)
Angle to previous plane (with approximate e.s.d.) = 56.56 (0.04)
* 0.0131 (0.0015) C14 * 0.0077 (0.0017) C15 * -0.0154 (0.0018) C16 * 0.0007
(0.0017) C17 * -0.0065 (0.0015) C18 * -0.0105 (0.0015) C19 * -0.0002 (0.0013)
O3 * 0.0099 (0.0013) C20 * 0.0012 (0.0012) N1
Rms deviation of fitted atoms = 0.0089
13.0659 (0.0012) <i>x</i> + 1.8489 (0.0037) <i>y</i> - 6.6371 (0.0017) <i>z</i>
= 6.1077 (0.0017)
Angle to previous plane (with approximate e.s.d.) = 78.79 (0.03)
* 0.0172 (0.0013) C6' * 0.0319 (0.0011) C7' * 0.0585 (0.0011) C8' * 0.0569
(0.0013) C9' * 0.0548 (0.0014) C10' * 0.0249 (0.0013) C11' * 0.0496 (0.0010)
O2' * -0.0083 (0.0015) C12' * -0.1597 (0.0014) C13' * -0.0114 (0.0013) C5' *
-0.1233 (0.0010) O1' * 0.1239 (0.0010) N4' * -0.1150 (0.0010) N3'
Rms deviation of fitted atoms = 0.0802
- 4.7715 (0.0070) <i>x</i> + 8.8203 (0.0020) <i>y</i> + 3.4544 (0.0044)
<i>z</i> = 2.9970 (0.0051)
Angle to previous plane (with approximate e.s.d.) = 77.22 (0.03)
* -0.0881 (0.0013) N1' * -0.0271 (0.0012) C2' * 0.0344 (0.0006) S' * 0.0675
(0.0008) N4' * -0.0418 (0.0011) N3' * 0.0550 (0.0008) C14'
Rms deviation of fitted atoms = 0.0563
2.1176 (0.0060) <i>x</i> - 6.0315 (0.0044) <i>y</i> + 8.8245 (0.0052) <i>z</i>
= 0.7518 (0.0041)
Angle to previous plane (with approximate e.s.d.) = 66.14 (0.03)
* 0.0140 (0.0014) C14' * 0.0048 (0.0014) C15' * -0.0082 (0.0014) C16' * -0.0043
(0.0016) C17' * -0.0002 (0.0015) C18' * -0.0089 (0.0014) C19' * -0.0003
(0.0013) O3' * 0.0060 (0.0013) C20' * -0.0029 (0.0012) N1'
Rms deviation of fitted atoms = 0.0069
;
loop_
    _geom_bond_atom_site_label_1
    _geom_bond_atom_site_label_2
    _geom_bond_site_symmetry_2
    _geom_bond_distance
    _geom_bond_publ_flag
    S C2 . 1.6823(14) ?
    O1 C5 . 1.2307(17) ?
    O2 C9 . 1.3618(16) ?
    O2 C12 . 1.4436(18) ?
    O3 C17 . 1.3757(18) ?
    O3 C20 . 1.420(2) ?
    N1 C2 . 1.3428(18) ?
    N1 C14 . 1.4316(19) ?
    C2 N3 . 1.3457(17) ?
    N3 N4 . 1.3926(16) ?
    N4 C5 . 1.3672(19) ?
    C5 C6 . 1.482(2) ?
    C6 C11 . 1.393(2) ?
    C6 C7 . 1.4030(19) ?
    C7 C8 . 1.3809(19) ?
    C8 C9 . 1.390(2) ?
    C9 C10 . 1.393(2) ?
    C10 C11 . 1.3853(19) ?
    C12 C13 . 1.5108(19) ?
    C14 C19 . 1.366(2) ?
    C14 C15 . 1.380(2) ?
    C15 C16 . 1.387(2) ?
    C16 C17 . 1.375(3) ?
    C17 C18 . 1.372(2) ?
    C18 C19 . 1.392(2) ?
    S' C2' . 1.6856(14) ?
    O1' C5' . 1.2229(17) ?
    O2' C9' . 1.3630(16) ?
    O2' C12' . 1.4417(19) ?
    O3' C17' . 1.3733(18) ?
    O3' C20' . 1.425(2) ?
    N1' C2' . 1.3402(17) ?
    N1' C14' . 1.4335(19) ?
    C2' N3' . 1.3501(17) ?
    N3' N4' . 1.3908(16) ?
    N4' C5' . 1.3678(19) ?
    C5' C6' . 1.487(2) ?
    C6' C11' . 1.393(2) ?
    C6' C7' . 1.4039(19) ?
    C7' C8' . 1.3840(19) ?
    C8' C9' . 1.393(2) ?
    C9' C10' . 1.390(2) ?
    C10' C11' . 1.3877(19) ?
    C12' C13' . 1.507(2) ?
    C14' C19' . 1.378(2) ?
    C14' C15' . 1.380(2) ?
    C15' C16' . 1.391(2) ?
    C16' C17' . 1.382(2) ?
    C17' C18' . 1.383(2) ?
    C18' C19' . 1.394(2) ?
    N1 H01 . 0.826(11) ?
    N3 H03 . 0.822(10) ?
    N4 H04 . 0.812(12) ?
    C7 H7 . 0.9500 ?
    C8 H8 . 0.9500 ?
    C10 H10 . 0.9500 ?
    C11 H11 . 0.9500 ?
    C12 H12A . 0.9900 ?
    C12 H12B . 0.9900 ?
    C13 H13A . 0.9800 ?
    C13 H13B . 0.9800 ?
    C13 H13C . 0.9800 ?
    C15 H15 . 0.9500 ?
    C16 H16 . 0.9500 ?
    C18 H18 . 0.9500 ?
    C19 H19 . 0.9500 ?
    C20 H20A . 0.9800 ?
    C20 H20B . 0.9800 ?
    C20 H20C . 0.9800 ?
    N1' H01' . 0.816(11) ?
    N3' H03' . 0.847(10) ?
    N4' H04' . 0.836(12) ?
    C7' H7' . 0.9500 ?
    C8' H8' . 0.9500 ?
    C10' H10' . 0.9500 ?
    C11' H11' . 0.9500 ?
    C12' H12C . 0.9900 ?
    C12' H12D . 0.9900 ?
    C13' H13D . 0.9800 ?
    C13' H13E . 0.9800 ?
    C13' H13F . 0.9800 ?
    C15' H15' . 0.9500 ?
    C16' H16' . 0.9500 ?
    C18' H18' . 0.9500 ?
    C19' H19' . 0.9500 ?
    C20' H20D . 0.9800 ?
    C20' H20E . 0.9800 ?
    C20' H20F . 0.9800 ?
loop_
    _geom_angle_atom_site_label_1
    _geom_angle_atom_site_label_2
    _geom_angle_atom_site_label_3
    _geom_angle_site_symmetry_1
    _geom_angle_site_symmetry_3
    _geom_angle
    _geom_angle_publ_flag
    C9 O2 C12 . . 117.42(12) ?
    C17 O3 C20 . . 116.97(14) ?
    C2 N1 C14 . . 125.98(13) ?
    N1 C2 N3 . . 116.31(13) ?
    N1 C2 S . . 125.42(11) ?
    N3 C2 S . . 118.27(11) ?
    C2 N3 N4 . . 122.97(12) ?
    C5 N4 N3 . . 118.10(13) ?
    O1 C5 N4 . . 120.60(15) ?
    O1 C5 C6 . . 122.96(14) ?
    N4 C5 C6 . . 116.44(14) ?
    C11 C6 C7 . . 118.40(14) ?
    C11 C6 C5 . . 123.71(13) ?
    C7 C6 C5 . . 117.89(14) ?
    C8 C7 C6 . . 120.43(15) ?
    C7 C8 C9 . . 120.49(15) ?
    O2 C9 C8 . . 116.02(14) ?
    O2 C9 C10 . . 124.21(15) ?
    C8 C9 C10 . . 119.77(14) ?
    C11 C10 C9 . . 119.48(15) ?
    C10 C11 C6 . . 121.42(14) ?
    O2 C12 C13 . . 106.96(13) ?
    C19 C14 C15 . . 119.26(15) ?
    C19 C14 N1 . . 120.81(15) ?
    C15 C14 N1 . . 119.90(15) ?
    C14 C15 C16 . . 119.76(17) ?
    C17 C16 C15 . . 120.94(17) ?
    C18 C17 C16 . . 119.13(16) ?
    C18 C17 O3 . . 124.15(16) ?
    C16 C17 O3 . . 116.71(16) ?
    C17 C18 C19 . . 119.93(16) ?
    C14 C19 C18 . . 120.94(16) ?
    C9' O2' C12' . . 117.59(12) ?
    C17' O3' C20' . . 116.84(14) ?
    C2' N1' C14' . . 124.62(13) ?
    N1' C2' N3' . . 116.56(13) ?
    N1' C2' S' . . 125.22(11) ?
    N3' C2' S' . . 118.21(11) ?
    C2' N3' N4' . . 122.41(12) ?
    C5' N4' N3' . . 117.96(13) ?
    O1' C5' N4' . . 121.01(15) ?
    O1' C5' C6' . . 122.84(14) ?
    N4' C5' C6' . . 116.14(14) ?
    C11' C6' C7' . . 118.59(14) ?
    C11' C6' C5' . . 123.61(14) ?
    C7' C6' C5' . . 117.80(14) ?
    C8' C7' C6' . . 120.58(15) ?
    C7' C8' C9' . . 120.05(14) ?
    O2' C9' C10' . . 124.03(15) ?
    O2' C9' C8' . . 115.99(14) ?
    C10' C9' C8' . . 119.97(14) ?
    C11' C10' C9' . . 119.79(15) ?
    C10' C11' C6' . . 121.00(15) ?
    O2' C12' C13' . . 107.32(14) ?
    C19' C14' C15' . . 120.33(15) ?
    C19' C14' N1' . . 119.55(15) ?
    C15' C14' N1' . . 120.08(15) ?
    C14' C15' C16' . . 119.21(17) ?
    C17' C16' C15' . . 120.65(16) ?
    O3' C17' C16' . . 116.52(16) ?
    O3' C17' C18' . . 123.46(17) ?
    C16' C17' C18' . . 120.02(16) ?
    C17' C18' C19' . . 119.23(17) ?
    C14' C19' C18' . . 120.52(16) ?
    C2 N1 H01 . . 118.0(11) ?
    C14 N1 H01 . . 116.0(11) ?
    C2 N3 H03 . . 117.6(9) ?
    N4 N3 H03 . . 119.0(9) ?
    C5 N4 H04 . . 122.2(12) ?
    N3 N4 H04 . . 113.2(12) ?
    C8 C7 H7 . . 119.8 ?
    C6 C7 H7 . . 119.8 ?
    C7 C8 H8 . . 119.8 ?
    C9 C8 H8 . . 119.8 ?
    C11 C10 H10 . . 120.3 ?
    C9 C10 H10 . . 120.3 ?
    C10 C11 H11 . . 119.3 ?
    C6 C11 H11 . . 119.3 ?
    O2 C12 H12A . . 110.3 ?
    C13 C12 H12A . . 110.3 ?
    O2 C12 H12B . . 110.3 ?
    C13 C12 H12B . . 110.3 ?
    H12A C12 H12B . . 108.6 ?
    C12 C13 H13A . . 109.5 ?
    C12 C13 H13B . . 109.5 ?
    H13A C13 H13B . . 109.5 ?
    C12 C13 H13C . . 109.5 ?
    H13A C13 H13C . . 109.5 ?
    H13B C13 H13C . . 109.5 ?
    C14 C15 H15 . . 120.1 ?
    C16 C15 H15 . . 120.1 ?
    C17 C16 H16 . . 119.5 ?
    C15 C16 H16 . . 119.5 ?
    C17 C18 H18 . . 120.0 ?
    C19 C18 H18 . . 120.0 ?
    C14 C19 H19 . . 119.5 ?
    C18 C19 H19 . . 119.5 ?
    O3 C20 H20A . . 109.5 ?
    O3 C20 H20B . . 109.5 ?
    H20A C20 H20B . . 109.5 ?
    O3 C20 H20C . . 109.5 ?
    H20A C20 H20C . . 109.5 ?
    H20B C20 H20C . . 109.5 ?
    C2' N1' H01' . . 118.7(11) ?
    C14' N1' H01' . . 116.6(11) ?
    C2' N3' H03' . . 120.0(9) ?
    N4' N3' H03' . . 116.5(9) ?
    C5' N4' H04' . . 121.1(11) ?
    N3' N4' H04' . . 115.2(11) ?
    C8' C7' H7' . . 119.7 ?
    C6' C7' H7' . . 119.7 ?
    C7' C8' H8' . . 120.0 ?
    C9' C8' H8' . . 120.0 ?
    C11' C10' H10' . . 120.1 ?
    C9' C10' H10' . . 120.1 ?
    C10' C11' H11' . . 119.5 ?
    C6' C11' H11' . . 119.5 ?
    O2' C12' H12C . . 110.3 ?
    C13' C12' H12C . . 110.3 ?
    O2' C12' H12D . . 110.3 ?
    C13' C12' H12D . . 110.3 ?
    H12C C12' H12D . . 108.5 ?
    C12' C13' H13D . . 109.5 ?
    C12' C13' H13E . . 109.5 ?
    H13D C13' H13E . . 109.5 ?
    C12' C13' H13F . . 109.5 ?
    H13D C13' H13F . . 109.5 ?
    H13E C13' H13F . . 109.5 ?
    C14' C15' H15' . . 120.4 ?
    C16' C15' H15' . . 120.4 ?
    C17' C16' H16' . . 119.7 ?
    C15' C16' H16' . . 119.7 ?
    C17' C18' H18' . . 120.4 ?
    C19' C18' H18' . . 120.4 ?
    C14' C19' H19' . . 119.7 ?
    C18' C19' H19' . . 119.7 ?
    O3' C20' H20D . . 109.5 ?
    O3' C20' H20E . . 109.5 ?
    H20D C20' H20E . . 109.5 ?
    O3' C20' H20F . . 109.5 ?
    H20D C20' H20F . . 109.5 ?
    H20E C20' H20F . . 109.5 ?
loop_
    _geom_torsion_atom_site_label_1
    _geom_torsion_atom_site_label_2
    _geom_torsion_atom_site_label_3
    _geom_torsion_atom_site_label_4
    _geom_torsion_site_symmetry_1
    _geom_torsion_site_symmetry_2
    _geom_torsion_site_symmetry_3
    _geom_torsion_site_symmetry_4
    _geom_torsion
    _geom_torsion_publ_flag
    C14 N1 C2 N3 . . . . 171.14(15) ?
    C14 N1 C2 S . . . . -9.0(2) ?
    N1 C2 N3 N4 . . . . -5.3(2) ?
    S C2 N3 N4 . . . . 174.82(11) ?
    C2 N3 N4 C5 . . . . 123.25(16) ?
    N3 N4 C5 O1 . . . . -10.8(2) ?
    N3 N4 C5 C6 . . . . 169.88(12) ?
    O1 C5 C6 C11 . . . . 177.14(15) ?
    N4 C5 C6 C11 . . . . -3.6(2) ?
    O1 C5 C6 C7 . . . . -3.6(2) ?
    N4 C5 C6 C7 . . . . 175.64(13) ?
    C11 C6 C7 C8 . . . . -0.7(2) ?
    C5 C6 C7 C8 . . . . -179.97(13) ?
    C6 C7 C8 C9 . . . . 0.1(2) ?
    C12 O2 C9 C8 . . . . 176.35(13) ?
    C12 O2 C9 C10 . . . . -3.6(2) ?
    C7 C8 C9 O2 . . . . -179.13(12) ?
    C7 C8 C9 C10 . . . . 0.8(2) ?
    O2 C9 C10 C11 . . . . 178.93(13) ?
    C8 C9 C10 C11 . . . . -1.0(2) ?
    C9 C10 C11 C6 . . . . 0.4(2) ?
    C7 C6 C11 C10 . . . . 0.5(2) ?
    C5 C6 C11 C10 . . . . 179.72(13) ?
    C9 O2 C12 C13 . . . . -174.97(12) ?
    C2 N1 C14 C19 . . . . -50.0(2) ?
    C2 N1 C14 C15 . . . . 131.93(18) ?
    C19 C14 C15 C16 . . . . 0.3(3) ?
    N1 C14 C15 C16 . . . . 178.35(18) ?
    C14 C15 C16 C17 . . . . 1.6(3) ?
    C15 C16 C17 C18 . . . . -2.2(3) ?
    C15 C16 C17 O3 . . . . 178.87(19) ?
    C20 O3 C17 C18 . . . . 0.9(3) ?
    C20 O3 C17 C16 . . . . 179.71(18) ?
    C16 C17 C18 C19 . . . . 0.9(3) ?
    O3 C17 C18 C19 . . . . 179.73(17) ?
    C15 C14 C19 C18 . . . . -1.6(3) ?
    N1 C14 C19 C18 . . . . -179.64(16) ?
    C17 C18 C19 C14 . . . . 1.0(3) ?
    C14' N1' C2' N3' . . . . 173.21(15) ?
    C14' N1' C2' S' . . . . -8.1(2) ?
    N1' C2' N3' N4' . . . . -9.0(2) ?
    S' C2' N3' N4' . . . . 172.22(11) ?
    C2' N3' N4' C5' . . . . 119.34(16) ?
    N3' N4' C5' O1' . . . . -11.7(2) ?
    N3' N4' C5' C6' . . . . 169.66(11) ?
    O1' C5' C6' C11' . . . . 174.11(15) ?
    N4' C5' C6' C11' . . . . -7.2(2) ?
    O1' C5' C6' C7' . . . . -5.6(2) ?
    N4' C5' C6' C7' . . . . 173.03(13) ?
    C11' C6' C7' C8' . . . . 0.2(2) ?
    C5' C6' C7' C8' . . . . 180.00(13) ?
    C6' C7' C8' C9' . . . . -0.7(2) ?
    C12' O2' C9' C10' . . . . -2.1(2) ?
    C12' O2' C9' C8' . . . . 177.49(13) ?
    C7' C8' C9' O2' . . . . -178.38(12) ?
    C7' C8' C9' C10' . . . . 1.2(2) ?
    O2' C9' C10' C11' . . . . 178.20(13) ?
    C8' C9' C10' C11' . . . . -1.4(2) ?
    C9' C10' C11' C6' . . . . 1.0(2) ?
    C7' C6' C11' C10' . . . . -0.4(2) ?
    C5' C6' C11' C10' . . . . 179.86(13) ?
    C9' O2' C12' C13' . . . . -173.82(13) ?
    C2' N1' C14' C19' . . . . -60.2(2) ?
    C2' N1' C14' C15' . . . . 122.06(18) ?
    C19' C14' C15' C16' . . . . 0.9(3) ?
    N1' C14' C15' C16' . . . . 178.60(16) ?
    C14' C15' C16' C17' . . . . 0.4(3) ?
    C20' O3' C17' C16' . . . . -179.90(16) ?
    C20' O3' C17' C18' . . . . -0.1(3) ?
    C15' C16' C17' O3' . . . . 179.18(16) ?
    C15' C16' C17' C18' . . . . -0.6(3) ?
    O3' C17' C18' C19' . . . . 179.81(17) ?
    C16' C17' C18' C19' . . . . -0.4(3) ?
    C15' C14' C19' C18' . . . . -2.0(3) ?
    N1' C14' C19' C18' . . . . -179.66(15) ?
    C17' C18' C19' C14' . . . . 1.7(3) ?
loop_
    _geom_hbond_atom_site_label_D
    _geom_hbond_atom_site_label_H
    _geom_hbond_atom_site_label_A
    _geom_hbond_site_symmetry_A
    _geom_hbond_distance_DH
    _geom_hbond_distance_HA
    _geom_hbond_distance_DA
    _geom_hbond_angle_DHA
    N1 H01 S' . 0.826(11) 2.735(12) 3.4483(14) 145.5(14)
    N4 H04 O1' 2_656 0.812(12) 2.016(13) 2.8156(17) 168.2(17)
    N1' H01' S 1_554 0.816(11) 2.659(12) 3.3772(14) 147.8(14)
    N4' H04' O1 2_656 0.836(12) 2.011(13) 2.8228(18) 163.7(15)
    C11' H11' O1 2_656 0.95 2.41 3.3378(19) 166.3
    C11 H11 O1' 2_656 0.95 2.38 3.2927(18) 162.2
    C20 H20B S 2_757 0.98 2.98 3.9215(17) 161.3
    C20' H20E S' 2_756 0.98 2.92 3.8936(18) 174.6
    C10' H10' S 2_656 0.95 2.83 3.7559(17) 165.7
    C10 H10 S' 2_656 0.95 2.81 3.7369(17) 165.8
    C15' H15' S 1_554 0.95 3.05 3.6482(16) 122.8
    C15 H15 S' . 0.95 2.94 3.6925(17) 137.1
    N3' H03' Cg . 0.847(10) 2.53 3.25 144
    N3 H03 Cg' 1_556 0.822(10) 2.65 3.29 135
