# Supplementary material for: 1-(4-Ethoxy­benzo­yl)-4-(4-methoxy­phen­yl)thiosemicarbazide
Source: Acta Crystallogr Sect E Struct Rep Online. 2009 Oct 3;65(Pt 11):o2604–5. doi: 10.1107/S1600536809036599 (PMC2971009; doi:10.1107/S1600536809036599)
Supplement: Supplementary file 2 [file e-65-o2604-Isup2.hkl]

# 
# h,k,l, Fc-squared, Fo-squared, sigma(Fo-squared) and status flag 
# 
data_I
_shelx_title ' SC10 in P2(1)' 
_shelx_refln_list_code          4 
_shelx_F_calc_maximum      212.53 
_exptl_crystal_F_000       728.00 
_reflns_d_resolution_high  0.7003 
 
loop_ 
 _symmetry_equiv_pos_as_xyz 
 'x, y, z' 
 '-x, y+1/2, -z' 
 
_cell_length_a    15.4043 
_cell_length_b     9.6712 
_cell_length_c    11.6992 
_cell_angle_alpha  90.000 
_cell_angle_beta   95.092 
_cell_angle_gamma  90.000 
 
_shelx_F_squared_multiplier     1.000 
 
loop_ 
 _refln_index_h 
 _refln_index_k 
 _refln_index_l 
 _refln_F_squared_calc 
 _refln_F_squared_meas 
 _refln_F_squared_sigma 
 _refln_observed_status 
   6 -13   0      101.93      105.22     38.76 o 
   7 -13   0       79.96       87.52     40.09 o 
   0 -12   0      140.27      163.67     36.56 o 
   1 -12   0      117.96      175.70     37.34 o 
   2 -12   0      242.53      285.91     40.10 o 
   3 -12   0       18.05       26.10     21.83 o 
   4 -12   0       66.03       74.85     23.05 o 
   5 -12   0       45.11       62.84     25.34 o 
   6 -12   0        0.18       13.72     23.51 o 
   7 -12   0      214.04      249.52     29.30 o 
   8 -12   0      220.87      245.74     39.75 o 
   9 -12   0       72.72       90.10     39.26 o 
   1 -11   0      375.51      430.04     40.89 o 
   2 -11   0      551.43      598.16     29.76 o 
   3 -11   0       21.59       25.49     20.53 o 
   4 -11   0      134.57      175.38     24.09 o 
   5 -11   0       38.20       37.74     21.43 o 
   6 -11   0      525.55      563.21     30.92 o 
   7 -11   0      134.81      146.15     25.64 o 
   8 -11   0      256.94      228.67     27.76 o 
   9 -11   0      375.96      410.14     31.42 o 
  10 -11   0       49.82       55.83     24.87 o 
  11 -11   0      217.07      207.35     41.68 o 
   0 -10   0      558.81      545.06     25.61 o 
   1 -10   0      277.78      291.78     15.61 o 
   2 -10   0       50.67       49.31     14.02 o 
   3 -10   0      212.81      217.23     22.34 o 
   4 -10   0        9.19        3.14     19.28 o 
   5 -10   0     1056.26     1113.98     36.01 o 
   6 -10   0      442.04      432.52     27.22 o 
   7 -10   0      455.91      459.39     44.71 o 
   8 -10   0       71.18       60.59     21.60 o 
   9 -10   0       63.23       80.27     22.38 o 
  10 -10   0      257.17      311.88     28.11 o 
  11 -10   0      114.56      126.76     26.21 o 
  12 -10   0        1.43       14.41     19.77 o 
  13 -10   0      109.57      144.44     19.01 o 
   1  -9   0      601.76      617.03     17.60 o 
   2  -9   0       99.93       91.72     13.76 o 
   3  -9   0      480.15      454.61     18.36 o 
   4  -9   0     1311.12     1355.50     25.99 o 
   5  -9   0      926.21      957.51     32.23 o 
   6  -9   0     1526.34     1540.66     39.10 o 
   7  -9   0      496.52      513.44     27.65 o 
   8  -9   0      579.80      536.53     28.63 o 
   9  -9   0      671.49      668.88     25.71 o 
  10  -9   0        3.30        9.71     14.23 o 
  11  -9   0      198.02      217.99     17.67 o 
  12  -9   0       78.04       81.01     16.47 o 
  13  -9   0      102.33      101.10     17.43 o 
  14  -9   0      326.28      332.04     20.85 o 
  15  -9   0       15.17       13.40     24.07 o 
   0  -8   0     1192.60     1254.22     29.99 o 
   1  -8   0      221.11      204.29     12.96 o 
   2  -8   0      561.49      548.54     16.08 o 
   3  -8   0     1275.94     1332.39     24.07 o 
   4  -8   0      610.18      614.85     18.34 o 
   5  -8   0      444.14      449.93     16.80 o 
   6  -8   0      798.05      787.16     20.02 o 
   7  -8   0     1615.19     1587.31     37.78 o 
   8  -8   0      810.27      837.55     21.51 o 
   9  -8   0       26.37       15.91     13.15 o 
  10  -8   0      309.69      312.36     17.34 o 
  11  -8   0       75.65       66.60     14.32 o 
  12  -8   0      118.16      140.79     16.09 o 
  13  -8   0       75.61       71.32     15.55 o 
  14  -8   0      255.78      265.00     19.31 o 
  15  -8   0      443.61      468.40     22.32 o 
  16  -8   0       64.60       76.22     16.06 o 
  17  -8   0       53.28       24.64     36.18 o 
   1  -7   0      973.24     1008.47     18.07 o 
   2  -7   0       70.74       72.47      9.95 o 
   3  -7   0     1415.99     1438.83     22.76 o 
   4  -7   0      407.50      365.73     14.65 o 
   5  -7   0      105.56      106.61     10.56 o 
   6  -7   0      524.65      542.71     13.31 o 
   7  -7   0       87.33      104.66      9.77 o 
   8  -7   0      553.97      531.36     13.63 o 
   9  -7   0      982.73      975.43     24.63 o 
  10  -7   0      467.51      448.76     17.87 o 
  11  -7   0      363.54      356.90     17.11 o 
  12  -7   0       14.34       21.25     13.34 o 
  13  -7   0      119.14      116.15     15.53 o 
  14  -7   0      281.53      308.18     18.85 o 
  15  -7   0        5.36        6.03     13.78 o 
  16  -7   0       37.49       22.28     14.54 o 
  17  -7   0       72.57       82.31     15.74 o 
  18  -7   0       55.94       35.86     26.29 o 
   0  -6   0     2370.83     2306.40     31.81 o 
   1  -6   0      359.76      366.20     11.62 o 
   2  -6   0     1640.70     1744.84     22.73 o 
   3  -6   0     1531.57     1575.78     21.70 o 
   4  -6   0       43.22       58.18      7.96 o 
   5  -6   0      194.90      183.84      9.32 o 
   6  -6   0       41.41       42.46      8.06 o 
   7  -6   0      602.48      584.55     12.92 o 
   8  -6   0      441.73      447.04     12.26 o 
   9  -6   0      417.30      460.38     12.82 o 
  10  -6   0       31.00       31.54     11.56 o 
  11  -6   0      122.79      107.52     13.55 o 
  12  -6   0      271.82      253.56     15.67 o 
  13  -6   0      107.84      107.85     14.43 o 
  14  -6   0       75.89       80.00     13.23 o 
  15  -6   0      149.76      154.14     15.16 o 
  16  -6   0      165.14      150.69     15.56 o 
  17  -6   0      201.76      230.70     15.47 o 
  18  -6   0      123.07      116.90     18.08 o 
  19  -6   0      135.67      175.19     23.46 o 
   1  -5   0      298.33      277.39      9.97 o 
   2  -5   0     4286.21     4639.11     28.10 o 
   3  -5   0     1083.63     1186.42     14.10 o 
   4  -5   0      525.54      596.42     11.16 o 
   5  -5   0      135.38      140.67      7.94 o 
   6  -5   0      325.56      301.60      9.56 o 
   7  -5   0     1131.96     1149.22     19.19 o 
   8  -5   0      456.09      495.77     14.82 o 
   9  -5   0      535.67      552.90     16.27 o 
  10  -5   0       92.73       91.09     11.73 o 
  11  -5   0      360.65      356.71     12.11 o 
  12  -5   0      339.02      314.47     15.55 o 
  13  -5   0       77.80       78.15     12.12 o 
  14  -5   0      343.77      354.41     15.71 o 
  15  -5   0      592.62      586.34     18.74 o 
  16  -5   0      882.64      889.12     22.29 o 
  17  -5   0      315.15      334.72     19.74 o 
  18  -5   0       69.53       66.05     16.52 o 
  19  -5   0      377.13      402.25     25.59 o 
  20  -5   0      158.78      148.10     23.19 o 
   0  -4   0     4171.52     4296.97     33.90 o 
   1  -4   0     1512.25     1523.08     15.30 o 
   2  -4   0      519.78      494.14      9.36 o 
   3  -4   0     1365.05     1503.86     13.98 o 
   4  -4   0     1385.21     1527.64     14.41 o 
   5  -4   0     5216.42     5620.59     32.61 o 
   6  -4   0      583.99      580.65     13.44 o 
   7  -4   0     1942.09     2013.72     24.65 o 
   8  -4   0     2886.40     2923.14     33.22 o 
   9  -4   0      188.44      193.76     11.89 o 
  10  -4   0      159.50      134.30      8.91 o 
  11  -4   0       28.54       25.29      7.35 o 
  12  -4   0      397.22      383.85     13.80 o 
  13  -4   0       98.22      115.78     10.06 o 
  14  -4   0      229.81      219.92     13.67 o 
  15  -4   0       41.94       31.68     12.17 o 
  16  -4   0      868.81      874.64     20.60 o 
  17  -4   0      586.58      558.57     21.75 o 
  18  -4   0       56.88       51.15     16.31 o 
  19  -4   0      252.00      246.52     19.36 o 
  20  -4   0      372.93      331.69     24.77 o 
   1  -3   0     7321.26     7286.15     29.10 o 
   2  -3   0     4713.21     4785.69     29.07 o 
   3  -3   0      358.25      360.15      7.64 o 
   4  -3   0      319.44      349.71      9.87 o 
   5  -3   0      569.06      547.90      9.94 o 
   6  -3   0     2533.98     2632.07     22.54 o 
   7  -3   0      615.23      685.88     13.87 o 
   8  -3   0      565.22      569.84     13.78 o 
   9  -3   0     1612.51     1535.88     30.60 o 
  10  -3   0      175.39      156.64     11.73 o 
  11  -3   0       27.38       22.18      9.28 o 
  12  -3   0      214.19      197.84      9.70 o 
  13  -3   0        8.61        4.30     10.04 o 
  14  -3   0      373.51      391.48     15.08 o 
  15  -3   0      157.00      154.78     12.53 o 
  16  -3   0     1131.74     1131.37     27.48 o 
  17  -3   0      801.09      848.62     24.08 o 
  18  -3   0       58.81       75.55     15.71 o 
  19  -3   0      400.45      411.53     21.25 o 
  20  -3   0      146.81      120.75     21.19 o 
  21  -3   0        5.58        9.43     34.61 o 
   0  -2   0    10234.43    10048.53     53.82 o 
   1  -2   0    18182.84    18058.35     67.73 o 
   2  -2   0    19723.78    20076.53    117.17 o 
   3  -2   0     8057.46     8331.21     47.84 o 
   4  -2   0       72.72       77.46      5.48 o 
   5  -2   0     6782.38     6708.27     45.76 o 
   6  -2   0      532.41      571.68     11.77 o 
   7  -2   0     6543.65     6892.73     40.94 o 
   8  -2   0     1992.53     1931.45     18.49 o 
   9  -2   0       93.34      120.49      8.61 o 
  10  -2   0      322.46      325.67     11.13 o 
  11  -2   0      115.17      109.53      7.56 o 
  12  -2   0       63.96       46.45      6.88 o 
  13  -2   0      683.37      703.96     21.02 o 
  14  -2   0     1002.36      951.19     15.71 o 
  15  -2   0      691.51      752.96     15.14 o 
  16  -2   0      110.46      111.63     14.51 o 
  17  -2   0      267.71      252.30     17.27 o 
  18  -2   0       56.45       55.41     15.43 o 
  19  -2   0      349.45      354.71     20.18 o 
  20  -2   0      175.15      186.60     19.07 o 
  21  -2   0       33.33       43.00     20.36 o 
   1  -1   0     2003.13     1997.63      8.30 o 
   2  -1   0     2546.70     2552.88     18.39 o 
   3  -1   0      826.63      779.75      6.31 o 
   4  -1   0     3546.33     3595.35     27.29 o 
   5  -1   0     2228.48     2190.09     15.09 o 
   6  -1   0     2031.67     1894.83     11.76 o 
   7  -1   0     6745.56     6823.69     41.18 o 
   8  -1   0      426.15      443.33     10.50 o 
   9  -1   0     1476.59     1561.09     17.20 o 
  10  -1   0      345.41      333.74     10.88 o 
  11  -1   0     1474.10     1499.64     18.01 o 
  12  -1   0     2530.50     2544.06     26.20 o 
  13  -1   0      792.34      789.47     13.66 o 
  14  -1   0      140.92      156.50      9.49 o 
  15  -1   0       62.75       50.93     10.49 o 
  16  -1   0      275.27      274.68     16.44 o 
  17  -1   0       93.43      108.53     15.14 o 
  18  -1   0       21.53       11.88     14.84 o 
  19  -1   0      324.03      357.04     20.09 o 
  20  -1   0       71.89       77.85     17.76 o 
  21  -1   0      260.93      286.46     24.13 o 
   2   0   0      147.64      145.55      3.26 o 
   3   0   0     2122.25     2060.33     10.46 o 
   4   0   0     2145.58     1983.46     12.56 o 
   5   0   0     2618.07     2555.26     11.33 o 
   6   0   0      721.20      743.35      8.55 o 
   7   0   0      348.62      317.46      7.92 o 
   8   0   0     5541.83     5679.31     27.84 o 
   9   0   0      346.20      328.06      7.59 o 
  10   0   0       68.30       73.80      6.26 o 
  11   0   0      407.00      461.24      9.40 o 
  12   0   0     2242.59     2129.28     26.96 o 
  13   0   0      548.45      541.11     11.38 o 
  14   0   0      663.61      643.03     15.20 o 
  15   0   0      561.44      553.88     15.42 o 
  16   0   0        9.28       18.11     12.89 o 
  17   0   0      715.78      719.81     21.98 o 
  18   0   0      525.40      550.65     21.29 o 
  19   0   0       26.90       29.43     15.68 o 
  20   0   0      396.91      416.78     22.17 o 
  21   0   0       65.50       92.39     26.56 o 
   1   1   0     2052.28     2067.82     27.07 o 
   2   1   0     2500.60     2522.60     17.26 o 
   3   1   0      798.31      763.81      7.73 o 
   4   1   0     3554.47     3606.40     17.17 o 
   5   1   0     2231.69     2217.85     12.67 o 
   6   1   0     2030.13     1887.92     11.35 o 
   7   1   0     6735.34     6860.25     26.91 o 
   8   1   0      418.36      432.69      9.25 o 
   9   1   0     1528.61     1545.30     21.52 o 
  10   1   0      346.77      323.64      7.87 o 
  11   1   0     1474.02     1497.67     16.81 o 
  12   1   0     2531.41     2506.69     22.45 o 
  13   1   0      812.17      797.22     14.94 o 
  14   1   0      141.66      145.28     11.21 o 
  15   1   0       63.20       53.07     10.73 o 
  16   1   0      269.06      276.32     16.42 o 
  17   1   0       88.73       99.33     15.23 o 
  18   1   0       22.10       15.79     14.54 o 
  19   1   0      324.73      338.31     19.96 o 
  20   1   0       72.71       78.56     17.38 o 
  21   1   0      266.20      326.89     31.34 o 
   0   2   0    10327.18    10008.08     62.45 o 
   1   2   0    18179.46    18116.39     77.44 o 
   2   2   0    19943.04    20452.36    155.85 o 
   3   2   0     8068.69     8463.12     48.85 o 
   4   2   0       70.07       72.69      5.96 o 
   5   2   0     6762.35     6763.60     44.10 o 
   6   2   0      534.85      590.92      9.60 o 
   7   2   0     6565.96     6964.52     32.97 o 
   8   2   0     2020.99     2014.32     15.33 o 
   9   2   0       92.97      100.31      7.73 o 
  10   2   0      329.45      300.66     11.40 o 
  11   2   0      110.35       95.24      6.55 o 
  12   2   0       66.78       54.83      8.80 o 
  13   2   0      700.32      709.87     14.62 o 
  14   2   0     1007.32      991.27     17.01 o 
  15   2   0      673.35      726.84     17.28 o 
  16   2   0      107.69       92.83     14.11 o 
  17   2   0      271.02      259.76     17.35 o 
  18   2   0       63.27       74.18     15.91 o 
  19   2   0      349.73      379.58     24.75 o 
  20   2   0      179.73      172.65     19.22 o 
   1   3   0     7329.92     7247.12     44.69 o 
   2   3   0     4745.33     4706.14     22.63 o 
   3   3   0      367.19      356.29      8.56 o 
   4   3   0      293.42      326.80      8.75 o 
   5   3   0      570.82      554.09     10.85 o 
   6   3   0     2598.87     2685.09     21.17 o 
   7   3   0      630.03      714.44     10.90 o 
   8   3   0      548.24      573.26      8.72 o 
   9   3   0     1581.38     1580.81     13.41 o 
  10   3   0      174.77      177.71      6.38 o 
  11   3   0       31.95       26.74      4.75 o 
  12   3   0      226.90      214.68      8.11 o 
  13   3   0        9.87        9.26      8.97 o 
  14   3   0      394.06      420.07     13.36 o 
  15   3   0      156.32      161.97     11.67 o 
  16   3   0     1123.86     1155.43     21.97 o 
  17   3   0      799.42      861.15     24.28 o 
  18   3   0       61.28       68.00     15.94 o 
  19   3   0      405.66      441.81     21.92 o 
  20   3   0      146.74      138.10     22.05 o 
   0   4   0     4255.45     4330.60     35.77 o 
   1   4   0     1525.36     1517.56     17.74 o 
   2   4   0      510.43      464.98     11.19 o 
   3   4   0     1405.01     1499.18     20.99 o 
   4   4   0     1376.30     1497.30     15.84 o 
   5   4   0     5289.26     5693.62     57.29 o 
   6   4   0      591.88      587.01     12.36 o 
   7   4   0     1983.71     2063.46     17.87 o 
   8   4   0     2888.09     2996.84     26.07 o 
   9   4   0      186.82      198.61      7.98 o 
  10   4   0      169.54      146.40      8.00 o 
  11   4   0       31.15       31.33      6.62 o 
  12   4   0      410.06      396.55     11.35 o 
  13   4   0       93.56      110.73     11.25 o 
  14   4   0      227.82      214.88     12.05 o 
  15   4   0       34.85       40.72     10.66 o 
  16   4   0      857.14      885.62     18.93 o 
  17   4   0      604.35      573.53     21.80 o 
  18   4   0       63.49       57.60     16.73 o 
  19   4   0      251.84      235.80     19.59 o 
  20   4   0      363.85      340.61     44.36 o 
   1   5   0      300.00      251.86      8.65 o 
   2   5   0     4285.49     4584.72     34.71 o 
   3   5   0     1081.20     1135.74     22.86 o 
   4   5   0      494.44      561.32     11.87 o 
   5   5   0      135.66      132.66      8.74 o 
   6   5   0      317.49      290.31     10.86 o 
   7   5   0     1156.20     1181.49     17.60 o 
   8   5   0      440.17      473.71     11.61 o 
   9   5   0      510.40      522.46     11.49 o 
  10   5   0       92.58       96.52      8.13 o 
  11   5   0      363.35      376.81     10.84 o 
  12   5   0      327.84      307.23     12.35 o 
  13   5   0       72.78       65.48     11.26 o 
  14   5   0      355.11      357.31     14.66 o 
  15   5   0      594.51      580.04     16.33 o 
  16   5   0      868.18      881.94     21.47 o 
  17   5   0      317.24      344.18     20.22 o 
  18   5   0       72.86       64.25     16.89 o 
  19   5   0      388.90      429.04     33.82 o 
   0   6   0     2360.91     2219.59     47.19 o 
   1   6   0      363.04      353.63     12.51 o 
   2   6   0     1681.39     1737.50     30.10 o 
   3   6   0     1575.05     1622.26     30.16 o 
   4   6   0       41.00       53.30      8.39 o 
   5   6   0      203.90      189.62     10.25 o 
   6   6   0       44.25       36.96      8.96 o 
   7   6   0      610.17      595.09     14.57 o 
   8   6   0      438.74      443.58     14.05 o 
   9   6   0      415.73      423.92     12.64 o 
  10   6   0       30.51       31.60      8.67 o 
  11   6   0      117.69      109.68      9.01 o 
  12   6   0      257.38      233.80     12.67 o 
  13   6   0      106.87      107.85     16.98 o 
  14   6   0       76.51       66.93     14.48 o 
  15   6   0      138.11      152.53     16.43 o 
  16   6   0      161.02      147.10     15.18 o 
  17   6   0      205.26      233.91     19.21 o 
  18   6   0      125.91      136.10     22.25 o 
   1   7   0      943.13      945.36     18.45 o 
   2   7   0       75.42       74.00     11.09 o 
   3   7   0     1388.95     1379.70     18.24 o 
   4   7   0      389.10      356.90     10.51 o 
   5   7   0      106.07      111.53     10.20 o 
   6   7   0      537.89      555.02     14.65 o 
   7   7   0       83.58       98.95     10.99 o 
   8   7   0      540.27      500.40     15.05 o 
   9   7   0      977.91      937.93     16.92 o 
  10   7   0      467.83      467.04     15.11 o 
  11   7   0      349.05      328.57     14.07 o 
  12   7   0       15.99       18.55     11.94 o 
  13   7   0      119.80      123.07     18.22 o 
  14   7   0      286.41      319.17     22.04 o 
  15   7   0        5.37        4.76     15.04 o 
  16   7   0       33.30       32.35     18.56 o 
  17   7   0       67.54       60.17     17.72 o 
   0   8   0     1225.03     1266.02     31.97 o 
   1   8   0      222.34      218.84     14.18 o 
   2   8   0      572.09      571.21     19.63 o 
   3   8   0     1275.11     1257.42     26.54 o 
   4   8   0      615.77      606.23     12.72 o 
   5   8   0      467.66      455.11     12.27 o 
   6   8   0      809.48      825.67     19.63 o 
   7   8   0     1575.60     1448.07     30.14 o 
   8   8   0      797.41      785.85     24.77 o 
   9   8   0       27.75       21.84     12.98 o 
  10   8   0      301.43      295.41     14.89 o 
  11   8   0       72.07       76.86     15.13 o 
  12   8   0      120.54      118.81     19.08 o 
  13   8   0       74.26       71.00     16.34 o 
  14   8   0      255.08      242.20     22.19 o 
  15   8   0      430.18      471.72     22.19 o 
  16   8   0       61.94       63.39     20.31 o 
   1   9   0      607.82      602.85     18.66 o 
   2   9   0      105.27       89.50     15.58 o 
   3   9   0      469.52      430.47     20.59 o 
   4   9   0     1269.69     1328.11     28.86 o 
   5   9   0      926.22      911.97     31.64 o 
   6   9   0     1525.33     1445.22     64.07 o 
   7   9   0      508.83      537.90     27.64 o 
   8   9   0      570.95      565.22     23.77 o 
   9   9   0      669.88      669.74     21.39 o 
  10   9   0        3.28        7.83     12.95 o 
  11   9   0      193.55      204.61     18.06 o 
  12   9   0       80.84       82.79     20.07 o 
  13   9   0       97.36       99.33     18.04 o 
  14   9   0      313.29      319.16     24.45 o 
  15   9   0       14.95       17.58     35.75 o 
   0  10   0      569.26      569.87     27.98 o 
   1  10   0      280.81      291.91     19.17 o 
   2  10   0       44.64       49.19     16.13 o 
   3  10   0      217.01      228.38     19.11 o 
   4  10   0        8.25       11.31     15.62 o 
   5  10   0     1077.79     1080.70     29.32 o 
   6  10   0      450.19      408.50     22.60 o 
   7  10   0      439.98      439.59     28.70 o 
   8  10   0       63.81       53.03     18.26 o 
   9  10   0       62.66       66.42     18.51 o 
  10  10   0      253.78      263.15     19.70 o 
  11  10   0      114.64      142.59     18.88 o 
  12  10   0        1.20        1.43     19.78 o 
  13  10   0      106.05      116.37     22.65 o 
  14  10   0       21.06       14.49     35.00 o 
  15  10   0      269.06      306.99     45.76 o 
   1  11   0      371.26      422.03     22.53 o 
   2  11   0      551.39      595.47     28.25 o 
   3  11   0       20.12       27.98     17.81 o 
   4  11   0      140.09      153.15     19.39 o 
   5  11   0       38.46       21.05     18.18 o 
   6  11   0      527.25      574.79     25.49 o 
   7  11   0      135.17      136.13     20.48 o 
   8  11   0      253.16      213.13     18.90 o 
   9  11   0      367.77      408.96     22.33 o 
  10  11   0       50.09       59.62     22.10 o 
  11  11   0      215.32      205.14     24.88 o 
  12  11   0       52.24       28.71     39.71 o 
   0  12   0      149.56      159.91     35.87 o 
   1  12   0      120.74      150.19     24.86 o 
   2  12   0      242.78      298.84     23.10 o 
   3  12   0       21.74       24.79     19.05 o 
   4  12   0       66.86       63.47     20.28 o 
   5  12   0       43.93       52.35     19.74 o 
   6  12   0        0.22       -4.49     19.22 o 
   7  12   0      216.54      239.56     20.68 o 
   8  12   0      226.16      236.20     19.37 o 
   9  12   0       72.09       69.44     23.06 o 
  10  12   0      562.50      652.63     38.64 o 
   1  13   0      368.58      436.29     32.48 o 
   2  13   0       79.92      123.84     26.94 o 
   3  13   0       41.42       28.79     25.46 o 
   4  13   0      221.46      219.36     29.79 o 
   5  13   0       27.90       21.93     25.64 o 
   6  13   0      103.19      121.77     24.09 o 
   7  13   0       84.32       95.80     28.69 o 
  -6 -13   1       10.74       16.06     36.08 o 
  -5 -13   1       11.62       14.48     36.21 o 
  -4 -13   1       24.33       17.13     35.46 o 
   7 -13   1       30.93       49.09     37.24 o 
  -9 -12   1        3.68       14.92     35.51 o 
  -8 -12   1        0.18       -7.20     35.30 o 
  -7 -12   1        5.88       26.57     24.51 o 
  -6 -12   1        2.17       14.97     23.50 o 
  -5 -12   1       24.35        4.32     22.95 o 
  -4 -12   1       19.75       19.60     23.05 o 
  -3 -12   1       33.31       48.18     22.81 o 
  -2 -12   1        6.44       -0.25     22.10 o 
  -1 -12   1       20.59       17.93     22.08 o 
   0 -12   1        5.19       10.16     31.55 o 
   1 -12   1        1.80        2.95     31.84 o 
   2 -12   1        3.28       -0.39     32.35 o 
   3 -12   1       13.77       12.26     33.06 o 
   4 -12   1        2.81       15.04     29.27 o 
   5 -12   1        9.67       16.40     21.73 o 
   6 -12   1       31.88       27.75     23.85 o 
   7 -12   1       23.04       23.09     23.33 o 
   8 -12   1       35.34       33.18     25.05 o 
   9 -12   1       23.47       27.32     37.95 o 
 -13 -11   1        6.59        8.34     35.51 o 
 -12 -11   1       29.26       29.40     36.96 o 
 -11 -11   1       11.62       14.33     36.12 o 
 -10 -11   1       22.30       45.30     23.99 o 
  -9 -11   1       31.51       30.56     23.68 o 
  -8 -11   1       44.22       61.87     24.08 o 
  -7 -11   1       13.52       22.01     22.70 o 
  -6 -11   1        7.99        7.27     21.96 o 
  -5 -11   1       66.65       94.95     23.50 o 
  -4 -11   1       58.46       55.78     21.90 o 
  -3 -11   1       39.56       49.79     21.43 o 
  -2 -11   1        7.62        5.52     19.84 o 
  -1 -11   1       17.14       24.88     19.64 o 
   0 -11   1        8.95        6.92     16.10 o 
   1 -11   1       29.42       39.07     15.33 o 
   2 -11   1        2.75        2.49     19.26 o 
   3 -11   1       40.20       58.82     20.59 o 
   4 -11   1        3.10        3.58     20.17 o 
   5 -11   1       15.94       13.90     20.30 o 
   6 -11   1       30.89       25.35     21.80 o 
   7 -11   1       46.12       41.49     21.98 o 
   8 -11   1        9.83       -0.97     22.63 o 
   9 -11   1        4.03        6.57     18.73 o 
  10 -11   1        0.50        5.39     23.30 o 
  11 -11   1       21.22       18.93     37.15 o 
 -13 -10   1        0.42        3.40     19.58 o 
 -12 -10   1        8.74       10.31     23.12 o 
 -11 -10   1       12.53       17.52     22.33 o 
 -10 -10   1       14.10       26.16     22.15 o 
  -9 -10   1       49.36       35.65     22.33 o 
  -8 -10   1       65.40       80.58     22.43 o 
  -7 -10   1        7.72        2.64     21.62 o 
  -6 -10   1      124.98      117.99     22.64 o 
  -5 -10   1       79.32       71.42     21.41 o 
  -4 -10   1       22.06       14.74     19.71 o 
  -3 -10   1        0.89        2.75     18.71 o 
  -2 -10   1        4.89        0.83     18.41 o 
  -1 -10   1        0.28       -0.90     12.16 o 
   0 -10   1       33.23       22.35     12.35 o 
   1 -10   1       17.58       22.54     12.50 o 
   2 -10   1       48.98       47.98     14.55 o 
   3 -10   1       29.14       25.13     14.03 o 
   4 -10   1       46.60       41.36     19.10 o 
   5 -10   1       21.13       23.50     19.54 o 
   6 -10   1       54.51       62.69     21.09 o 
   7 -10   1       19.68       21.93     20.35 o 
   8 -10   1        0.77       10.91     21.68 o 
   9 -10   1       20.40       25.18     17.05 o 
  10 -10   1       18.73       11.27     18.99 o 
  11 -10   1        8.93        9.83     16.29 o 
  12 -10   1       21.85       13.95     16.95 o 
  13 -10   1        2.32        9.61     24.88 o 
  14 -10   1       44.71       57.30     34.97 o 
 -15  -9   1       38.86       35.11     35.18 o 
 -14  -9   1        9.72        7.66     20.37 o 
 -13  -9   1        3.16        7.35     14.14 o 
 -12  -9   1       28.35       35.74     15.23 o 
 -11  -9   1       10.40        8.31     14.49 o 
 -10  -9   1       11.46       21.75     20.99 o 
  -9  -9   1        4.04        9.28     20.85 o 
  -8  -9   1       77.51       68.85     21.94 o 
  -7  -9   1      406.42      410.55     26.32 o 
  -6  -9   1      106.95      131.26     22.50 o 
  -5  -9   1       51.90       51.37     19.79 o 
  -4  -9   1       51.04       59.21     18.37 o 
  -3  -9   1       21.70       24.09     12.45 o 
  -2  -9   1        1.60        1.38     12.40 o 
  -1  -9   1       16.92       19.82     11.07 o 
   0  -9   1       10.61       10.05     11.19 o 
   1  -9   1       16.02       20.83     11.24 o 
   2  -9   1       29.21       28.49     12.99 o 
   3  -9   1       33.77       32.81     13.00 o 
   4  -9   1      112.74      126.13     14.54 o 
   5  -9   1      171.04      179.96     15.39 o 
   6  -9   1      112.52      136.63     20.42 o 
   7  -9   1       10.27       10.55     15.45 o 
   8  -9   1        7.75       13.13     15.95 o 
   9  -9   1        6.29        1.93     14.06 o 
  10  -9   1        1.30       14.14     12.51 o 
  11  -9   1        5.10        2.79     14.83 o 
  12  -9   1       16.68       23.67     15.76 o 
  13  -9   1       22.94       26.14     16.44 o 
  14  -9   1        4.23        6.29     17.00 o 
  15  -9   1        9.15        9.79     24.92 o 
  16  -9   1        3.33        1.32     24.01 o 
 -17  -8   1       51.88       48.36     27.03 o 
 -16  -8   1       25.76       26.50     17.10 o 
 -15  -8   1       17.93       26.12     19.53 o 
 -14  -8   1       41.69       57.08     16.14 o 
 -13  -8   1        2.36        2.53     12.68 o 
 -12  -8   1       26.92       16.56     13.80 o 
 -11  -8   1       31.78       38.41     13.89 o 
 -10  -8   1       32.48       36.67     13.54 o 
  -9  -8   1       39.14       50.52     13.19 o 
  -8  -8   1       93.96       96.66     13.66 o 
  -7  -8   1       29.80       27.57     18.29 o 
  -6  -8   1       98.09       98.48     19.76 o 
  -5  -8   1      158.00      175.16     13.08 o 
  -4  -8   1        5.44        6.22     11.12 o 
  -3  -8   1       30.08       24.81     11.47 o 
  -2  -8   1       23.97       24.63     10.43 o 
  -1  -8   1       26.55       36.53     11.00 o 
   0  -8   1      129.15      132.45     12.05 o 
   1  -8   1       32.21       32.77     10.93 o 
   2  -8   1       15.96       28.05     12.29 o 
   3  -8   1      115.12      128.03     13.61 o 
   4  -8   1       14.18       16.47     12.17 o 
   5  -8   1       72.49       64.22     11.40 o 
   6  -8   1      167.69      164.32     13.02 o 
   7  -8   1      159.36      170.25     11.79 o 
   8  -8   1       34.08       33.90     13.18 o 
   9  -8   1        0.73        2.80     12.89 o 
  10  -8   1       12.31       18.76     11.55 o 
  11  -8   1       38.39       38.46     14.23 o 
  12  -8   1       27.47       32.13     14.87 o 
  13  -8   1       25.59       30.85     15.51 o 
  14  -8   1       11.39       16.55     15.67 o 
  15  -8   1       26.49       42.62     17.36 o 
  16  -8   1       33.09       42.17     17.76 o 
  17  -8   1        5.95        4.55     20.68 o 
 -18  -7   1       40.72       47.34     25.96 o 
 -17  -7   1        9.50       12.23     17.03 o 
 -16  -7   1        3.64        4.00     15.50 o 
 -15  -7   1        8.53        9.69     13.20 o 
 -14  -7   1       29.19       23.00     14.48 o 
 -13  -7   1       21.39       22.80     12.18 o 
 -12  -7   1       51.04       48.60     13.53 o 
 -11  -7   1       33.53       28.55     13.05 o 
 -10  -7   1       39.15       47.68     12.40 o 
  -9  -7   1       59.50       66.95     12.69 o 
  -8  -7   1       71.20       70.40      9.78 o 
  -7  -7   1       31.92       32.33      8.08 o 
  -6  -7   1       61.89       86.00     10.66 o 
  -5  -7   1       96.95      110.61     10.89 o 
  -4  -7   1       35.05       27.72     10.17 o 
  -3  -7   1       27.78       29.77     10.52 o 
  -2  -7   1      167.35      172.39     11.06 o 
  -1  -7   1      100.83       89.00     10.12 o 
   0  -7   1       38.66       45.71      9.69 o 
   1  -7   1       39.60       41.18      9.71 o 
   2  -7   1       72.00       71.40     11.51 o 
   3  -7   1        1.10        5.73      5.40 o 
   4  -7   1        9.26       10.89      6.36 o 
   5  -7   1       24.72       28.01      8.93 o 
   6  -7   1      101.36      103.59     10.08 o 
   7  -7   1      171.96      164.38     10.96 o 
   8  -7   1      211.96      214.19     11.68 o 
   9  -7   1       10.76        7.01      9.60 o 
  10  -7   1        2.06        1.95     10.84 o 
  11  -7   1       42.47       42.48     13.57 o 
  12  -7   1        5.04       10.54     13.72 o 
  13  -7   1        9.01       10.44     14.37 o 
  14  -7   1        7.05        3.48     15.14 o 
  15  -7   1       22.47       19.68     12.81 o 
  16  -7   1       13.25       14.77     14.62 o 
  17  -7   1       25.11       19.64     15.07 o 
  18  -7   1       12.82       10.09     24.06 o 
 -19  -6   1       43.23       37.55     26.06 o 
 -18  -6   1       11.11       19.51     16.90 o 
 -17  -6   1       35.80       48.33     14.94 o 
 -16  -6   1        7.86        7.60     13.38 o 
 -15  -6   1        5.94        4.25     12.89 o 
 -14  -6   1       47.88       47.53     12.55 o 
 -13  -6   1       61.08       59.85     11.77 o 
 -12  -6   1      105.38      107.63     13.82 o 
 -11  -6   1       14.09        5.50     11.75 o 
 -10  -6   1        8.27       10.15     11.27 o 
  -9  -6   1       17.91       17.44      7.51 o 
  -8  -6   1       30.43       31.38      6.46 o 
  -7  -6   1       43.09       37.99      7.37 o 
  -6  -6   1        8.95        9.99      6.99 o 
  -5  -6   1      112.21      123.57      8.06 o 
  -4  -6   1       15.02       25.10      8.77 o 
  -3  -6   1       40.01       41.65      9.46 o 
  -2  -6   1      142.41      144.48      9.48 o 
  -1  -6   1      193.15      200.00     10.11 o 
   0  -6   1      103.76      117.96      9.29 o 
   1  -6   1       54.27       59.49      8.82 o 
   2  -6   1       30.90       31.02      5.56 o 
   3  -6   1        2.78        1.97      8.32 o 
   4  -6   1       56.62       62.98      8.29 o 
   5  -6   1       29.39       31.31      8.08 o 
   6  -6   1       27.81       34.42      8.31 o 
   7  -6   1       15.43       13.88      8.61 o 
   8  -6   1      236.36      242.38     11.25 o 
   9  -6   1      150.49      148.75     11.18 o 
  10  -6   1       65.87       67.99     10.52 o 
  11  -6   1       49.93       32.75     12.53 o 
  12  -6   1        4.59       -7.73     13.00 o 
  13  -6   1       17.33       17.24     13.98 o 
  14  -6   1        8.23       10.92     12.49 o 
  15  -6   1        0.53        3.16     17.78 o 
  16  -6   1       34.66       35.29     13.69 o 
  17  -6   1       41.67       36.62     14.58 o 
  18  -6   1       36.00       28.75     17.07 o 
  19  -6   1        9.95       29.10     24.09 o 
 -19  -5   1        4.42        4.21     19.80 o 
 -18  -5   1       12.82       24.36     15.47 o 
 -17  -5   1       13.94       16.66     13.46 o 
 -16  -5   1       13.84       10.94     12.82 o 
 -15  -5   1       12.47       13.12     12.19 o 
 -14  -5   1       14.06       20.52     11.63 o 
 -13  -5   1       34.02       26.53      9.54 o 
 -12  -5   1        0.53        1.58      9.99 o 
 -11  -5   1       77.47       73.45     11.90 o 
 -10  -5   1       65.92       62.30     11.02 o 
  -9  -5   1       15.15       18.15     10.00 o 
  -8  -5   1        1.41        2.29      4.96 o 
  -7  -5   1      164.86      171.88      6.82 o 
  -6  -5   1      149.08      145.13      7.42 o 
  -5  -5   1        7.27        1.02      6.03 o 
  -4  -5   1       26.75       22.75      6.25 o 
  -3  -5   1       25.49       27.01      7.90 o 
  -2  -5   1        5.53        6.62      7.32 o 
  -1  -5   1       61.05       60.78      8.00 o 
   0  -5   1      363.99      392.25     10.81 o 
   1  -5   1      244.65      264.98      7.03 o 
   2  -5   1       45.45       40.95      5.64 o 
   3  -5   1        7.54        5.32      6.84 o 
   4  -5   1       17.27       20.87      7.16 o 
   5  -5   1        3.68        7.56      6.91 o 
   6  -5   1       11.33       13.40      7.56 o 
   7  -5   1      164.87      166.94     11.38 o 
   8  -5   1       42.68       40.22     10.57 o 
   9  -5   1       28.56       24.63      8.97 o 
  10  -5   1       48.63       46.84      9.35 o 
  11  -5   1       16.03        6.73      8.74 o 
  12  -5   1       28.19       17.89     12.36 o 
  13  -5   1       46.31       46.26     11.88 o 
  14  -5   1        1.40        6.10     11.91 o 
  15  -5   1       57.19       64.35     13.19 o 
  16  -5   1       85.49       86.07     14.03 o 
  17  -5   1       31.76       28.79     15.78 o 
  18  -5   1       22.51       18.76     16.52 o 
  19  -5   1        8.30       17.27     19.90 o 
 -20  -4   1       30.01       30.66     19.80 o 
 -19  -4   1        2.10        5.87     15.92 o 
 -18  -4   1        7.82       11.44     15.13 o 
 -17  -4   1       43.85       48.44     13.45 o 
 -16  -4   1        1.23        5.24     12.15 o 
 -15  -4   1       14.90       13.79     11.35 o 
 -14  -4   1       55.50       55.36     11.59 o 
 -13  -4   1        3.36        6.46      8.55 o 
 -12  -4   1       28.49       31.11      8.64 o 
 -11  -4   1       12.42       10.80      9.17 o 
 -10  -4   1       15.35       20.75     10.05 o 
  -9  -4   1       36.38       47.25      9.83 o 
  -8  -4   1       25.68       23.65      6.67 o 
  -7  -4   1        4.93        9.71      4.85 o 
  -6  -4   1       60.39       61.51      6.41 o 
  -5  -4   1      220.76      229.33      7.10 o 
  -4  -4   1       12.25       11.44      5.46 o 
  -3  -4   1        1.87        4.09      5.34 o 
  -2  -4   1        4.52        5.67      6.33 o 
  -1  -4   1      116.48      118.29      7.59 o 
   0  -4   1       36.70       38.20      7.02 o 
   1  -4   1       70.15       73.72      5.18 o 
   2  -4   1      254.73      268.21      8.35 o 
   3  -4   1      164.64      166.89      7.88 o 
   4  -4   1      111.34      121.08      7.60 o 
   5  -4   1      127.99      128.50      9.23 o 
   6  -4   1      473.65      498.56     14.51 o 
   7  -4   1       61.61       67.08      9.21 o 
   8  -4   1        1.97        3.00      4.55 o 
   9  -4   1       20.54       24.22      7.61 o 
  10  -4   1        9.82        5.56      7.54 o 
  11  -4   1       32.96       28.08      6.90 o 
  12  -4   1        3.62       -1.67      9.95 o 
  13  -4   1       11.78        8.25     10.56 o 
  14  -4   1       81.93       96.41     12.17 o 
  15  -4   1      137.22      152.51     13.42 o 
  16  -4   1       66.22       65.98     13.14 o 
  17  -4   1       27.21       22.38     14.74 o 
  18  -4   1       15.38       14.62     15.89 o 
  19  -4   1       10.68        5.79     18.25 o 
  20  -4   1        8.73       19.77     20.93 o 
 -21  -3   1        5.25       -4.93     34.52 o 
 -20  -3   1       41.78       31.88     16.73 o 
 -19  -3   1       45.91       44.05     15.80 o 
 -18  -3   1        3.50        7.92     14.69 o 
 -17  -3   1       33.65       36.67     14.14 o 
 -16  -3   1       46.16       58.47     13.96 o 
 -15  -3   1       22.60       25.94     11.38 o 
 -14  -3   1       79.19       73.84     11.11 o 
 -13  -3   1       76.92       58.66      8.39 o 
 -12  -3   1        8.75        7.57      7.80 o 
 -11  -3   1       15.61       13.25      4.00 o 
 -10  -3   1       38.37       41.40      5.18 o 
  -9  -3   1       25.96       23.41      8.69 o 
  -8  -3   1      106.87      111.86      7.40 o 
  -7  -3   1      120.55      134.50      7.07 o 
  -6  -3   1      246.35      257.64      8.06 o 
  -5  -3   1      130.96      128.17      5.25 o 
  -4  -3   1      105.38      101.63      5.16 o 
  -3  -3   1       30.27       32.73      4.66 o 
  -2  -3   1        5.36        9.07      4.67 o 
  -1  -3   1       14.06       13.97      5.13 o 
   0  -3   1       71.71       61.14      4.42 o 
   1  -3   1       56.55       46.31      5.31 o 
   2  -3   1      340.34      344.44      7.88 o 
   3  -3   1      279.58      275.20      9.18 o 
   4  -3   1      115.77      107.56      8.22 o 
   5  -3   1      161.10      150.81      9.26 o 
   6  -3   1       17.78       16.29      4.77 o 
   7  -3   1       23.60       20.36      4.27 o 
   8  -3   1       14.41       12.63      3.21 o 
   9  -3   1        4.03        1.39      5.97 o 
  10  -3   1       28.07       24.12      5.14 o 
  11  -3   1        5.18        6.43      9.06 o 
  12  -3   1        0.36       -0.30      9.54 o 
  13  -3   1      138.81      142.50     11.71 o 
  14  -3   1      189.61      164.84     12.54 o 
  15  -3   1       98.48       92.26     12.15 o 
  16  -3   1        0.24       -0.10     13.55 o 
  17  -3   1       15.17       19.05     14.47 o 
  18  -3   1       11.63       11.40     15.43 o 
  19  -3   1       15.37       15.75     15.99 o 
  20  -3   1       12.72       15.47     24.11 o 
  21  -3   1        3.30       10.74     25.46 o 
 -21  -2   1       26.38       29.35     24.75 o 
 -20  -2   1       12.04       13.30     16.11 o 
 -19  -2   1       15.72       18.65     15.24 o 
 -18  -2   1        3.73        2.50     14.17 o 
 -17  -2   1       10.20       14.40     13.56 o 
 -16  -2   1       59.71       61.46     11.37 o 
 -15  -2   1       85.09       80.35     11.09 o 
 -14  -2   1       66.76       74.76      9.62 o 
 -13  -2   1       49.00       52.92     10.10 o 
 -12  -2   1       80.04       72.14      7.27 o 
 -11  -2   1       25.66       19.90      6.74 o 
 -10  -2   1        3.05        4.21      6.27 o 
  -9  -2   1       91.94       69.22      7.04 o 
  -8  -2   1       14.76       16.48      3.96 o 
  -7  -2   1       71.34       68.71      5.73 o 
  -6  -2   1       85.78       92.74      5.59 o 
  -5  -2   1      116.18      119.70      5.19 o 
  -4  -2   1       91.73       86.50      4.09 o 
  -3  -2   1       67.30       68.33      3.57 o 
  -2  -2   1      154.37      155.05      4.92 o 
  -1  -2   1       71.65       70.48      3.74 o 
   0  -2   1      200.56      190.41      3.94 o 
   1  -2   1      711.39      697.33      5.77 o 
   2  -2   1      545.93      534.31      6.36 o 
   3  -2   1      213.31      206.61      5.00 o 
   4  -2   1      115.33      111.15      4.61 o 
   5  -2   1       46.76       43.35      4.07 o 
   6  -2   1       15.55       12.99      3.87 o 
   7  -2   1       59.82       56.97      4.73 o 
   8  -2   1       40.07       35.03      4.24 o 
   9  -2   1       47.36       50.35      7.54 o 
  10  -2   1       21.01       21.23      8.87 o 
  11  -2   1       10.69       16.83      8.49 o 
  12  -2   1       72.65       78.21      9.80 o 
  13  -2   1      191.15      185.42      9.70 o 
  14  -2   1       30.79       32.67      8.57 o 
  15  -2   1        1.00       -1.25     10.50 o 
  16  -2   1       84.08       75.15     14.01 o 
  17  -2   1       33.15       37.38     14.26 o 
  18  -2   1        6.89        7.38     15.15 o 
  19  -2   1       11.91        7.28     15.82 o 
  20  -2   1        7.30        8.84     16.64 o 
  21  -2   1       48.83       47.00     20.87 o 
 -21  -1   1       21.16        9.71     24.74 o 
 -20  -1   1       27.82       42.37     19.14 o 
 -19  -1   1       36.35       37.74     15.42 o 
 -18  -1   1        9.11        5.28     13.91 o 
 -17  -1   1       33.85       41.58     13.66 o 
 -16  -1   1        4.08       12.82     10.64 o 
 -15  -1   1       72.66       76.38     10.80 o 
 -14  -1   1       57.20       57.97     10.18 o 
 -13  -1   1      162.98      167.02     10.86 o 
 -12  -1   1      102.65      102.54      8.98 o 
 -11  -1   1       40.88       34.74      4.14 o 
 -10  -1   1       16.40       16.00      4.51 o 
  -9  -1   1       17.52       15.19      3.99 o 
  -8  -1   1       83.68       88.12      4.74 o 
  -7  -1   1        6.95        9.38      4.28 o 
  -6  -1   1       10.07        8.86      2.76 o 
  -5  -1   1      108.45      111.38      3.23 o 
  -4  -1   1       35.16       39.32      2.89 o 
  -3  -1   1       84.44       85.11      2.93 o 
  -2  -1   1       70.02       64.87      2.49 o 
  -1  -1   1      122.54      115.37      2.39 o 
   0  -1   1      111.98      109.61      2.54 o 
   1  -1   1      189.01      181.50      2.73 o 
   2  -1   1       82.30       79.64      2.81 o 
   3  -1   1       49.46       51.43      3.18 o 
   4  -1   1       15.12       13.50      3.10 o 
   5  -1   1       28.10       27.09      3.28 o 
   6  -1   1       14.99       14.35      3.16 o 
   7  -1   1        8.58        9.63      6.11 o 
   8  -1   1       31.05       35.56      6.59 o 
   9  -1   1       33.75       32.61      4.69 o 
  10  -1   1        2.15        4.37      3.87 o 
  11  -1   1       30.82       23.27      4.57 o 
  12  -1   1       91.64       94.75      7.85 o 
  13  -1   1       17.63       17.56      7.69 o 
  14  -1   1       19.46       14.57      7.95 o 
  15  -1   1       31.62       38.40     12.60 o 
  16  -1   1        1.78        5.10     13.34 o 
  17  -1   1       34.90       27.04     14.27 o 
  18  -1   1       15.93       10.24     14.67 o 
  19  -1   1        8.03        2.34     15.38 o 
  20  -1   1       32.40       22.75     16.91 o 
  21  -1   1       20.64       29.28     19.74 o 
 -20   0   1        0.32       -3.30     23.12 o 
 -19   0   1       28.55       30.10     15.32 o 
 -18   0   1        3.77        5.80     13.83 o 
 -17   0   1        0.25        3.07     13.09 o 
 -16   0   1       15.19       35.33     10.88 o 
 -15   0   1        0.34       -1.25      9.86 o 
 -14   0   1       11.03       12.93      9.50 o 
 -13   0   1        0.37        0.81      7.39 o 
 -12   0   1       69.03       68.14      9.14 o 
 -11   0   1        6.44        4.44      4.87 o 
 -10   0   1        1.32        3.84      3.78 o 
  -9   0   1       22.21       24.34      4.02 o 
  -8   0   1       27.73       25.20      4.17 o 
  -7   0   1       42.32       40.69      2.88 o 
  -6   0   1        1.03        3.99      2.64 o 
  -5   0   1       60.37       61.29      2.62 o 
  -4   0   1      100.51       94.43      2.52 o 
  -3   0   1        6.54        3.28      2.02 o 
   1   0   1        0.07        1.78      2.31 o 
   2   0   1        6.03        5.94      1.75 o 
   3   0   1        3.17        4.76      2.47 o 
   4   0   1        7.53        9.07      2.59 o 
   5   0   1        7.13        6.46      3.01 o 
   6   0   1        2.90        2.65      2.91 o 
   7   0   1       52.51       59.43      5.23 o 
   8   0   1       89.94       85.23      5.72 o 
   9   0   1       20.28       21.69      5.48 o 
  10   0   1       58.14       76.63      6.22 o 
  11   0   1      104.51      103.27      6.95 o 
  12   0   1        8.00       10.26      6.70 o 
  13   0   1        7.70       12.38      7.01 o 
  14   0   1       32.27       33.18      8.84 o 
  15   0   1        2.31        3.22     12.30 o 
  16   0   1       50.23       41.58     13.53 o 
  17   0   1       11.79        6.62     13.52 o 
  18   0   1        3.11        0.17     14.88 o 
  19   0   1       41.07       39.49     15.56 o 
  20   0   1       26.67       35.22     17.21 o 
  21   0   1        5.16       10.98     20.39 o 
 -21   1   1       21.91       21.70     25.17 o 
 -20   1   1       27.05       25.70     19.25 o 
 -19   1   1       36.50       42.26     15.60 o 
 -18   1   1        8.50       11.91     14.11 o 
 -17   1   1       33.48       40.34     13.78 o 
 -16   1   1        3.79        4.08     10.79 o 
 -15   1   1       71.81       77.23     11.14 o 
 -14   1   1       57.51       57.86     10.40 o 
 -13   1   1      166.53      163.10     11.14 o 
 -12   1   1      100.78      102.15      9.62 o 
 -11   1   1       40.15       38.25      3.43 o 
 -10   1   1       17.15       15.49      3.03 o 
  -9   1   1       17.38       15.42      3.04 o 
  -8   1   1       83.30       82.73      3.99 o 
  -7   1   1        7.28        8.44      3.57 o 
  -6   1   1       10.12        9.96      3.76 o 
  -5   1   1      109.76      112.42      3.80 o 
  -4   1   1       35.30       37.26      3.48 o 
  -3   1   1       83.80       84.42      3.52 o 
  -2   1   1       70.35       66.98      2.60 o 
  -1   1   1      122.92      115.80      2.16 o 
   0   1   1      112.01      106.87      2.84 o 
   1   1   1      188.54      180.68      2.56 o 
   2   1   1       82.47       80.95      2.81 o 
   3   1   1       49.62       55.49      3.81 o 
   4   1   1       15.08       13.86      3.51 o 
   5   1   1       28.45       30.98      4.07 o 
   6   1   1       15.03       16.51      3.36 o 
   7   1   1        8.20        6.76      3.03 o 
   8   1   1       30.97       32.13      4.87 o 
   9   1   1       33.90       30.16      3.86 o 
  10   1   1        2.49        3.99      2.67 o 
  11   1   1       30.91       29.09      5.49 o 
  12   1   1       91.71       92.16      6.33 o 
  13   1   1       17.58       19.78      8.56 o 
  14   1   1       18.85       16.69      8.90 o 
  15   1   1       30.71       37.17     11.67 o 
  16   1   1        1.81        2.30     11.78 o 
  17   1   1       34.86       20.74     13.85 o 
  18   1   1       15.63       23.80     15.20 o 
  19   1   1        8.49       21.00     17.92 o 
  20   1   1       33.02       43.11     16.60 o 
  21   1   1       20.45       20.43     25.00 o 
 -21   2   1       25.21       28.35     35.49 o 
 -20   2   1       12.27       19.19     19.38 o 
 -19   2   1       15.42       17.71     18.05 o 
 -18   2   1        3.63       14.22     17.18 o 
 -17   2   1       10.98       16.26     13.48 o 
 -16   2   1       59.84       63.13     11.71 o 
 -15   2   1       85.06       85.05     11.40 o 
 -14   2   1       69.11       82.26     10.77 o 
 -13   2   1       48.15       47.50     10.04 o 
 -12   2   1       78.05       63.90      6.70 o 
 -11   2   1       26.48       20.75      5.34 o 
 -10   2   1        3.17        1.76      4.33 o 
  -9   2   1       91.76       89.86      4.98 o 
  -8   2   1       15.08       11.68      4.79 o 
  -7   2   1       70.15       75.57      5.66 o 
  -6   2   1       86.86       92.29      5.69 o 
  -5   2   1      116.68      117.90      5.12 o 
  -4   2   1       90.62       90.89      4.47 o 
  -3   2   1       67.89       74.71      3.72 o 
  -2   2   1      154.93      156.22      4.34 o 
  -1   2   1       71.51       69.16      3.04 o 
   0   2   1      200.93      192.56      3.56 o 
   1   2   1      711.29      690.83      5.68 o 
   2   2   1      544.69      524.01      7.41 o 
   3   2   1      213.83      203.24      5.47 o 
   4   2   1      115.74      112.66      7.06 o 
   5   2   1       46.55       42.83      6.99 o 
   6   2   1       15.11       15.89      6.45 o 
   7   2   1       60.10       62.59      4.85 o 
   8   2   1       39.43       33.28      3.50 o 
   9   2   1       47.67       49.99      5.11 o 
  10   2   1       20.81       16.33      3.46 o 
  11   2   1        9.92        8.42      2.97 o 
  12   2   1       72.75       76.10      6.78 o 
  13   2   1      191.64      193.35     10.56 o 
  14   2   1       29.45       31.78      9.39 o 
  15   2   1        0.95       -5.26     12.96 o 
  16   2   1       85.93       88.83     12.81 o 
  17   2   1       33.83       25.67     12.92 o 
  18   2   1        6.74        6.38     14.64 o 
  19   2   1       12.03       14.08     17.98 o 
  20   2   1        7.13        5.93     19.09 o 
  21   2   1       48.63       56.86     26.15 o 
 -20   3   1       42.79       29.34     19.82 o 
 -19   3   1       45.99       46.27     19.25 o 
 -18   3   1        3.54        9.27     14.90 o 
 -17   3   1       33.21       40.61     14.15 o 
 -16   3   1       46.11       41.93     11.84 o 
 -15   3   1       23.67       24.73     11.08 o 
 -14   3   1       78.69       76.62     11.02 o 
 -13   3   1       74.76       63.98     10.37 o 
 -12   3   1        9.15        7.53      5.49 o 
 -11   3   1       15.13       15.66      5.82 o 
 -10   3   1       38.51       38.56      5.91 o 
  -9   3   1       25.85       23.42      6.03 o 
  -8   3   1      106.06      104.05      6.53 o 
  -7   3   1      122.34      126.75      6.57 o 
  -6   3   1      247.31      263.10      7.35 o 
  -5   3   1      129.54      132.04      6.13 o 
  -4   3   1      105.52      111.13      5.30 o 
  -3   3   1       30.72       30.18      4.39 o 
  -2   3   1        5.22        6.55      4.59 o 
  -1   3   1       14.15       13.23      3.99 o 
   0   3   1       71.94       66.28      5.22 o 
   1   3   1       56.81       50.32      6.92 o 
   2   3   1      339.49      339.47      8.23 o 
   3   3   1      278.15      274.44      7.71 o 
   4   3   1      116.69      104.89      7.81 o 
   5   3   1      161.45      152.69      8.43 o 
   6   3   1       17.59       12.33      7.58 o 
   7   3   1       23.62       23.68      7.96 o 
   8   3   1       14.07       16.39      5.83 o 
   9   3   1        3.85        3.18      4.96 o 
  10   3   1       29.11       31.12      4.38 o 
  11   3   1        5.02        3.18      6.25 o 
  12   3   1        0.28        1.93      8.77 o 
  13   3   1      140.14      133.39     10.42 o 
  14   3   1      190.11      188.62     11.56 o 
  15   3   1       95.67      110.55     13.07 o 
  16   3   1        0.21        3.13     12.41 o 
  17   3   1       15.28       21.55     13.35 o 
  18   3   1       11.25       10.83     14.93 o 
  19   3   1       15.90       23.13     15.97 o 
  20   3   1       13.24       16.23     20.15 o 
 -20   4   1       30.12       25.10     36.97 o 
 -19   4   1        1.73        4.67     23.02 o 
 -18   4   1        7.72       17.90     18.77 o 
 -17   4   1       43.76       40.02     12.81 o 
 -16   4   1        1.12        2.80     12.15 o 
 -15   4   1       14.74       11.28     11.52 o 
 -14   4   1       54.84       51.93     12.47 o 
 -13   4   1        3.48       -0.40      9.71 o 
 -12   4   1       27.48       27.64      6.80 o 
 -11   4   1       12.64       16.15      6.74 o 
 -10   4   1       15.52       20.51      7.06 o 
  -9   4   1       36.51       43.97      7.14 o 
  -8   4   1       26.44       24.12      6.76 o 
  -7   4   1        4.84        6.37      6.25 o 
  -6   4   1       60.32       60.03      6.46 o 
  -5   4   1      219.08      234.24      7.59 o 
  -4   4   1       12.45       11.10      5.93 o 
  -3   4   1        1.89        2.70      5.25 o 
  -2   4   1        4.71        5.31      4.95 o 
  -1   4   1      116.63      106.30      5.70 o 
   0   4   1       36.22       39.04      6.34 o 
   1   4   1       70.16       74.51      9.56 o 
   2   4   1      255.49      263.93     11.22 o 
   3   4   1      163.67      157.86      7.75 o 
   4   4   1      110.32      113.03      8.63 o 
   5   4   1      129.06      129.69      8.82 o 
   6   4   1      474.18      494.07     12.20 o 
   7   4   1       60.74       73.08      8.91 o 
   8   4   1        2.21        4.64      8.73 o 
   9   4   1       20.89       27.85      7.11 o 
  10   4   1        9.98       12.06      6.60 o 
  11   4   1       33.22       34.27      6.16 o 
  12   4   1        3.52        3.26      9.83 o 
  13   4   1       12.43        7.21      9.61 o 
  14   4   1       82.98       96.37     11.26 o 
  15   4   1      137.25      142.04     12.39 o 
  16   4   1       64.81       59.91     13.18 o 
  17   4   1       27.99       28.91     13.46 o 
  18   4   1       15.16       18.60     14.36 o 
  19   4   1       10.70        5.28     16.67 o 
  20   4   1        8.59       16.35     24.84 o 
 -19   5   1        4.31       13.62     19.80 o 
 -18   5   1       12.47        9.54     18.90 o 
 -17   5   1       14.25       16.82     13.51 o 
 -16   5   1       13.46       10.03     12.62 o 
 -15   5   1       12.45       13.04     13.19 o 
 -14   5   1       13.78       16.24     12.80 o 
 -13   5   1       33.67       26.02     10.52 o 
 -12   5   1        0.39        2.51      9.26 o 
 -11   5   1       76.94       66.03      8.32 o 
 -10   5   1       66.25       58.11      8.27 o 
  -9   5   1       15.68       16.08      7.60 o 
  -8   5   1        1.40        3.41      7.20 o 
  -7   5   1      162.72      165.39      8.07 o 
  -6   5   1      148.53      154.90      7.96 o 
  -5   5   1        7.61        7.37      6.62 o 
  -4   5   1       26.09       20.10      6.30 o 
  -3   5   1       26.06       21.27      5.36 o 
  -2   5   1        5.50        8.93      5.37 o 
  -1   5   1       60.13       49.63      8.65 o 
   0   5   1      363.40      378.12     11.46 o 
   1   5   1      246.03      258.10     10.46 o 
   2   5   1       45.21       39.85     10.51 o 
   3   5   1        7.46        2.71      8.35 o 
   4   5   1       17.27       19.37      7.84 o 
   5   5   1        3.87        3.77      8.05 o 
   6   5   1       11.83        6.53      8.39 o 
   7   5   1      165.41      170.76     10.83 o 
   8   5   1       41.83       34.27      9.82 o 
   9   5   1       29.10       32.53     10.48 o 
  10   5   1       47.82       50.86      8.59 o 
  11   5   1       15.66       14.92      7.44 o 
  12   5   1       29.43       19.82     11.32 o 
  13   5   1       45.19       46.93     11.42 o 
  14   5   1        1.63        1.15     10.62 o 
  15   5   1       58.66       67.69     11.67 o 
  16   5   1       85.49       70.52     13.91 o 
  17   5   1       31.55       27.46     15.60 o 
  18   5   1       23.34       25.23     16.63 o 
  19   5   1        8.32       22.09     24.19 o 
 -18   6   1       11.44       14.07     19.89 o 
 -17   6   1       35.03       31.78     18.95 o 
 -16   6   1        7.18        7.51     14.51 o 
 -15   6   1        6.19       18.13     14.13 o 
 -14   6   1       46.49       43.79     13.70 o 
 -13   6   1       60.29       60.92     16.58 o 
 -12   6   1      105.72      105.84     13.41 o 
 -11   6   1       13.37        5.16      9.74 o 
 -10   6   1        8.34        8.59      8.16 o 
  -9   6   1       18.26       17.79      8.14 o 
  -8   6   1       29.85       25.83      7.82 o 
  -7   6   1       42.71       40.88      7.90 o 
  -6   6   1        8.51       13.18      7.69 o 
  -5   6   1      112.84      118.41      8.38 o 
  -4   6   1       14.65       18.07      5.96 o 
  -3   6   1       40.41       43.93      7.61 o 
  -2   6   1      141.03      146.29      8.97 o 
  -1   6   1      191.95      203.36     11.23 o 
   0   6   1      105.33      114.78     10.17 o 
   1   6   1       54.07       46.52      9.44 o 
   2   6   1       31.56       33.58      9.21 o 
   3   6   1        2.81       -0.31     11.26 o 
   4   6   1       57.38       60.40      9.06 o 
   5   6   1       29.03       28.83      9.11 o 
   6   6   1       28.17       35.08      9.54 o 
   7   6   1       15.51       12.25      9.80 o 
   8   6   1      239.03      236.55     12.75 o 
   9   6   1      149.05      152.26     12.24 o 
  10   6   1       64.60       56.58      9.91 o 
  11   6   1       51.57       44.48      9.74 o 
  12   6   1        4.83        4.54     11.10 o 
  13   6   1       17.15       17.54     12.60 o 
  14   6   1        8.49       11.25     13.61 o 
  15   6   1        0.57       -1.50     12.96 o 
  16   6   1       35.42       29.58     15.75 o 
  17   6   1       41.43       48.56     16.51 o 
  18   6   1       35.64       34.33     17.91 o 
  19   6   1       10.67       12.80     36.17 o 
 -17   7   1        9.48        2.71     24.13 o 
 -16   7   1        3.56       -3.37     18.65 o 
 -15   7   1        8.44        8.89     15.03 o 
 -14   7   1       28.97       14.54     17.34 o 
 -13   7   1       21.50       34.65     16.96 o 
 -12   7   1       52.16       48.56     13.59 o 
 -11   7   1       34.48       34.43     11.25 o 
 -10   7   1       37.85       42.51     11.45 o 
  -9   7   1       59.05       58.37     11.25 o 
  -8   7   1       71.92       75.56     11.29 o 
  -7   7   1       30.97       34.81      8.19 o 
  -6   7   1       61.21       61.58      8.87 o 
  -5   7   1       95.77       93.14      7.64 o 
  -4   7   1       35.62       31.29      6.67 o 
  -3   7   1       27.30       34.79      8.88 o 
  -2   7   1      165.57      165.70     13.41 o 
  -1   7   1      101.84      100.73     12.29 o 
   0   7   1       38.58       39.31     10.56 o 
   1   7   1       38.67       38.55     10.13 o 
   2   7   1       72.67       68.67     10.81 o 
   3   7   1        1.17        1.10     12.78 o 
   4   7   1        9.10        8.33     10.54 o 
   5   7   1       25.12       25.42      9.82 o 
   6   7   1       99.63      102.72     11.11 o 
   7   7   1      173.56      158.58     12.31 o 
   8   7   1      212.46      210.70     12.88 o 
   9   7   1       10.96       11.21     10.83 o 
  10   7   1        1.95        4.21      9.90 o 
  11   7   1       42.78       49.18     15.97 o 
  12   7   1        4.64        8.15     13.83 o 
  13   7   1        8.51        5.62     13.99 o 
  14   7   1        7.27       11.56     16.67 o 
  15   7   1       23.41       22.86     15.16 o 
  16   7   1       13.41        4.44     16.56 o 
  17   7   1       25.49       18.09     16.88 o 
  18   7   1       13.33       26.09     34.65 o 
 -16   8   1       25.39       37.91     20.35 o 
 -15   8   1       17.92       24.51     16.16 o 
 -14   8   1       42.02       57.45     19.15 o 
 -13   8   1        2.63        9.38     17.65 o 
 -12   8   1       26.82       32.08     15.04 o 
 -11   8   1       31.68       32.88     12.52 o 
 -10   8   1       33.08       30.71     12.10 o 
  -9   8   1       38.11       39.70     12.15 o 
  -8   8   1       92.80       83.55     12.43 o 
  -7   8   1       30.45       26.36     10.10 o 
  -6   8   1       96.80       99.11     11.43 o 
  -5   8   1      160.18      175.15     12.72 o 
  -4   8   1        5.64        9.65      7.17 o 
  -3   8   1       30.21       25.52     13.39 o 
  -2   8   1       24.61       21.81     13.40 o 
  -1   8   1       26.94       40.47     13.38 o 
   0   8   1      128.45      124.08     12.91 o 
   1   8   1       32.03       30.70     11.85 o 
   2   8   1       15.89       13.34     11.79 o 
   3   8   1      116.12      120.03     14.73 o 
   4   8   1       14.66       11.10     11.74 o 
   5   8   1       71.64       71.95     12.63 o 
   6   8   1      168.51      170.21     14.17 o 
   7   8   1      160.92      168.90     12.91 o 
   8   8   1       33.18       29.24     15.53 o 
   9   8   1        0.87        1.28     15.76 o 
  10   8   1       12.74       17.29     12.72 o 
  11   8   1       38.63       45.54     16.99 o 
  12   8   1       26.81       14.37     17.08 o 
  13   8   1       24.56       20.46     15.06 o 
  14   8   1       11.25       14.66     17.95 o 
  15   8   1       27.29       43.02     18.95 o 
  16   8   1       33.27       36.41     24.21 o 
  17   8   1        5.64       10.81     35.96 o 
 -16   9   1       33.73       40.93     37.61 o 
 -15   9   1       39.48       34.99     37.41 o 
 -14   9   1        9.93       22.93     20.17 o 
 -13   9   1        2.94       19.30     19.22 o 
 -12   9   1       28.04       18.21     16.18 o 
 -11   9   1       10.35       14.02     15.45 o 
 -10   9   1       11.95       17.21     12.97 o 
  -9   9   1        3.68       10.03     13.12 o 
  -8   9   1       76.73       74.02     13.56 o 
  -7   9   1      406.37      430.00     18.70 o 
  -6   9   1      108.58      121.82     21.67 o 
  -5   9   1       51.18       55.90     19.04 o 
  -4   9   1       51.49       54.90     15.09 o 
  -3   9   1       22.00       25.02     14.22 o 
  -2   9   1        1.69        0.62     13.47 o 
  -1   9   1       16.61       16.43     13.92 o 
   0   9   1       10.56       12.42     13.65 o 
   1   9   1       15.51       17.33     12.28 o 
   2   9   1       29.08       22.34     12.33 o 
   3   9   1       32.83       25.29     14.68 o 
   4   9   1      111.97      118.82     12.56 o 
   5   9   1      169.80      176.59     17.37 o 
   6   9   1      114.61      105.85     21.91 o 
   7   9   1        9.80       14.07     20.01 o 
   8   9   1        7.79       16.40     19.52 o 
   9   9   1        6.68        2.03     16.77 o 
  10   9   1        1.50        5.17     17.20 o 
  11   9   1        5.32       -0.20     17.77 o 
  12   9   1       17.00       27.91     18.78 o 
  13   9   1       22.19       26.93     16.62 o 
  14   9   1        4.62       22.49     17.11 o 
  16   9   1        3.35        7.89     36.08 o 
 -14  10   1       17.99       44.91     38.46 o 
 -13  10   1        0.38        7.50     25.83 o 
 -12  10   1        8.85       20.10     20.91 o 
 -11  10   1       12.38       16.90     17.05 o 
 -10  10   1       14.23       16.88     14.49 o 
  -9  10   1       48.86       54.39     16.48 o 
  -8  10   1       64.93       73.04     16.25 o 
  -7  10   1        8.16       11.60     17.10 o 
  -6  10   1      126.63      133.23     16.37 o 
  -5  10   1       78.05       74.34     17.46 o 
  -4  10   1       22.12       19.86     16.06 o 
  -3  10   1        1.07        3.91     14.92 o 
  -2  10   1        5.03        1.88     15.35 o 
  -1  10   1        0.32       -2.53     15.35 o 
   0  10   1       32.99       28.37     15.29 o 
   1  10   1       17.68       15.62     15.18 o 
   2  10   1       49.95       39.94     15.80 o 
   3  10   1       29.55       21.51     15.74 o 
   4  10   1       45.98       53.03     16.46 o 
   5  10   1       22.00       15.30     16.03 o 
   6  10   1       53.71       79.92     17.42 o 
   7  10   1       19.02        5.23     21.76 o 
   8  10   1        0.91       -1.36     20.87 o 
   9  10   1       20.94       38.60     23.52 o 
  10  10   1       19.43       16.47     23.19 o 
  11  10   1        9.26        5.52     19.06 o 
  12  10   1       21.42       22.87     19.72 o 
  13  10   1        2.64       17.60     20.63 o 
  14  10   1       44.31       65.85     38.06 o 
 -12  11   1       28.44       25.08     39.61 o 
 -11  11   1       11.90       21.10     21.42 o 
 -10  11   1       22.47       26.61     21.26 o 
  -9  11   1       32.19       42.06     17.87 o 
  -8  11   1       44.97       41.31     15.57 o 
  -7  11   1       14.11       22.79     15.12 o 
  -6  11   1        7.77        7.60     15.83 o 
  -5  11   1       67.42       70.91     18.82 o 
  -4  11   1       56.84       61.63     18.56 o 
  -3  11   1       40.14       37.05     17.88 o 
  -2  11   1        7.34       10.07     16.98 o 
  -1  11   1       16.82       14.95     16.51 o 
   0  11   1        8.85       23.44     16.85 o 
   1  11   1       29.65       47.85     19.95 o 
   2  11   1        2.79        0.33     19.68 o 
   3  11   1       40.64       44.36     17.61 o 
   4  11   1        2.79        0.30     16.92 o 
   5  11   1       16.05       15.81     17.70 o 
   6  11   1       31.06       39.47     18.60 o 
   7  11   1       45.25       61.09     19.00 o 
   8  11   1        9.36        3.52     18.83 o 
   9  11   1        3.77        3.81     19.81 o 
  10  11   1        0.55        7.48     24.58 o 
  11  11   1       21.37        3.86     26.42 o 
  12  11   1       22.55        9.84     37.28 o 
 -10  12   1       20.13       15.93     22.47 o 
  -9  12   1        3.94        3.91     18.78 o 
  -8  12   1        0.26        9.03     16.38 o 
  -7  12   1        5.63       12.37     15.88 o 
  -6  12   1        2.20        7.75     17.52 o 
  -5  12   1       24.33       17.64     17.83 o 
  -4  12   1       19.65        9.35     19.34 o 
  -3  12   1       32.78       39.46     19.38 o 
  -2  12   1        6.63       10.15     18.26 o 
  -1  12   1       20.84       18.51     18.17 o 
   0  12   1        5.44        4.16     21.48 o 
   1  12   1        1.77        9.08     22.00 o 
   2  12   1        3.66       15.17     21.65 o 
   3  12   1       13.23       15.77     21.46 o 
   4  12   1        3.00        3.42     24.82 o 
   5  12   1        9.51       16.79     19.64 o 
   6  12   1       31.68       37.00     20.00 o 
   7  12   1       23.46        6.72     20.06 o 
   8  12   1       34.54       37.07     21.24 o 
   9  12   1       22.80        8.45     34.66 o 
  10  12   1       13.49        4.67     40.89 o 
  -7  13   1        9.33        9.87     37.95 o 
  -6  13   1       10.25        2.32     25.81 o 
  -5  13   1       11.94       13.76     25.10 o 
  -4  13   1       24.22       10.93     20.87 o 
  -3  13   1        0.59       -1.25     21.58 o 
  -2  13   1       90.39      127.32     26.46 o 
  -1  13   1        7.92       14.96     24.35 o 
   0  13   1       17.79       18.22     24.52 o 
   1  13   1       10.10       -1.21     24.39 o 
   2  13   1        1.99        0.02     24.23 o 
   3  13   1        3.73       11.61     24.00 o 
   4  13   1        3.25        6.39     35.25 o 
   5  13   1        2.37       15.74     36.90 o 
  -6 -13   2       10.04       -1.61     38.96 o 
  -5 -13   2       57.35       73.95     39.61 o 
  -4 -13   2       48.46       49.45     36.55 o 
  -3 -13   2      289.19      306.95     43.94 o 
  -2 -13   2      438.30      462.50     49.60 o 
  -1 -13   2       13.57       28.46     38.54 o 
   0 -13   2       48.46       75.93     40.37 o 
  -8 -12   2      156.56      151.56     29.46 o 
  -7 -12   2       72.46       66.92     21.36 o 
  -6 -12   2      108.22      117.11     26.42 o 
  -5 -12   2      234.01      276.49     28.17 o 
  -4 -12   2       23.90       37.54     23.50 o 
  -3 -12   2       60.67       61.33     19.24 o 
  -2 -12   2       54.26       65.23     19.46 o 
  -1 -12   2        4.61        2.36     21.90 o 
   0 -12   2       76.35       76.23     22.68 o 
   1 -12   2       44.23       42.34     31.98 o 
   2 -12   2      157.96      189.16     36.70 o 
   3 -12   2        1.06        0.97     31.98 o 
   4 -12   2      344.02      312.21     30.38 o 
   5 -12   2      274.10      273.81     23.23 o 
   6 -12   2       71.64       69.69     20.21 o 
   7 -12   2      363.86      396.02     26.09 o 
   8 -12   2      414.92      427.12     32.71 o 
   9 -12   2        2.48       -2.10     35.42 o 
 -13 -11   2       40.86       29.88     36.91 o 
 -12 -11   2       70.63      102.47     39.88 o 
 -11 -11   2       10.38        3.72     26.51 o 
 -10 -11   2      170.82      165.04     22.65 o 
  -9 -11   2      209.39      218.63     23.27 o 
  -8 -11   2       25.13       26.71     23.71 o 
  -7 -11   2        1.31       -2.05     22.86 o 
  -6 -11   2      100.75       94.70     23.65 o 
  -5 -11   2      101.27       92.75     24.02 o 
  -4 -11   2       85.89       74.96     17.95 o 
  -3 -11   2       70.85       63.26     21.57 o 
  -2 -11   2      341.09      351.18     26.62 o 
  -1 -11   2      176.51      186.81     19.43 o 
   0 -11   2      131.95      127.11     18.59 o 
   1 -11   2      218.47      248.88     24.03 o 
   2 -11   2       16.10       14.55     15.32 o 
   3 -11   2      109.43      129.72     21.50 o 
   4 -11   2       48.45       70.02     21.25 o 
   5 -11   2      270.99      310.62     26.67 o 
   6 -11   2      133.11      148.03     20.23 o 
   7 -11   2       80.22       90.70     19.68 o 
   8 -11   2       12.93       20.90     18.78 o 
   9 -11   2      122.84      134.53     20.99 o 
  10 -11   2      215.31      234.01     28.49 o 
  11 -11   2       61.45       32.24     38.17 o 
 -13 -10   2      201.45      226.82     23.43 o 
 -12 -10   2       71.97       65.04     20.75 o 
 -11 -10   2       85.08      116.65     21.33 o 
 -10 -10   2      438.22      464.47     25.32 o 
  -9 -10   2      167.54      176.04     25.28 o 
  -8 -10   2       14.26        9.91     21.88 o 
  -7 -10   2       67.78       45.26     22.71 o 
  -6 -10   2       17.38       20.97     20.64 o 
  -5 -10   2      133.06      152.81     18.14 o 
  -4 -10   2       32.00       32.91     20.45 o 
  -3 -10   2      898.89      885.17     32.65 o 
  -2 -10   2      530.11      530.07     27.67 o 
  -1 -10   2       82.01       74.26     16.48 o 
   0 -10   2       79.93       94.44     13.42 o 
   1 -10   2      539.80      523.70     20.53 o 
   2 -10   2     1049.54     1002.95     25.32 o 
   3 -10   2      317.62      273.02     17.86 o 
   4 -10   2      293.42      275.13     17.93 o 
   5 -10   2      459.46      424.15     26.51 o 
   6 -10   2       22.13       38.25     16.94 o 
   7 -10   2      849.07      844.29     27.66 o 
   8 -10   2      575.26      570.96     22.04 o 
   9 -10   2       30.03       22.58     15.75 o 
  10 -10   2       58.37       57.23     17.10 o 
  11 -10   2       34.99       34.07     16.71 o 
  12 -10   2      175.33      170.87     18.12 o 
  13 -10   2       57.80       52.69     35.62 o 
  14 -10   2       76.75       85.81     38.92 o 
 -15  -9   2       25.32       32.64     34.12 o 
 -14  -9   2      114.15      127.42     22.51 o 
 -13  -9   2        9.07       22.95     18.28 o 
 -12  -9   2      208.05      217.79     21.30 o 
 -11  -9   2      373.36      364.01     23.29 o 
 -10  -9   2      951.01      924.10     29.44 o 
  -9  -9   2     2205.79     2149.16     48.92 o 
  -8  -9   2     1253.55     1225.24     51.18 o 
  -7  -9   2      304.85      312.43     25.89 o 
  -6  -9   2      358.47      360.32     19.44 o 
  -5  -9   2      570.76      559.47     31.30 o 
  -4  -9   2      760.52      745.13     29.69 o 
  -3  -9   2      176.33      201.57     21.09 o 
  -2  -9   2      222.16      231.40     15.05 o 
  -1  -9   2      201.90      223.66     13.54 o 
   0  -9   2      166.67      149.62     12.86 o 
   1  -9   2        4.71        6.01     11.16 o 
   2  -9   2      322.31      332.33     17.04 o 
   3  -9   2      287.97      324.23     17.24 o 
   4  -9   2       17.79       14.51     13.20 o 
   5  -9   2      276.51      235.25     16.63 o 
   6  -9   2      443.80      492.55     17.76 o 
   7  -9   2       84.53       88.58     14.50 o 
   8  -9   2      227.58      233.68     15.00 o 
   9  -9   2      287.91      285.11     15.76 o 
  10  -9   2       25.92       30.67     12.80 o 
  11  -9   2      410.17      430.80     21.41 o 
  12  -9   2       99.97       85.00     17.43 o 
  13  -9   2      489.04      471.51     20.70 o 
  14  -9   2      166.45      164.40     18.08 o 
  15  -9   2      204.44      263.17     30.86 o 
  16  -9   2       83.73       71.20     26.72 o 
 -17  -8   2      140.83      113.37     41.19 o 
 -16  -8   2      208.24      246.96     20.73 o 
 -15  -8   2       78.98       75.44     20.53 o 
 -14  -8   2       46.15       44.70     18.97 o 
 -13  -8   2      332.22      336.66     19.57 o 
 -12  -8   2       37.88       41.76     12.73 o 
 -11  -8   2       54.87       78.05     12.88 o 
 -10  -8   2      548.05      571.04     17.49 o 
  -9  -8   2      276.59      288.11     25.21 o 
  -8  -8   2       36.08       47.87     19.54 o 
  -7  -8   2      129.83      137.78     14.92 o 
  -6  -8   2      927.82      887.35     28.29 o 
  -5  -8   2       69.56       58.12     18.85 o 
  -4  -8   2      311.74      316.65     14.26 o 
  -3  -8   2      442.53      432.81     15.90 o 
  -2  -8   2      167.30      162.05     12.06 o 
  -1  -8   2     1581.35     1571.77     22.72 o 
   0  -8   2     3014.14     2951.41     34.61 o 
   1  -8   2     1240.16     1186.40     20.83 o 
   2  -8   2     1989.07     1869.81     28.39 o 
   3  -8   2     1098.88     1033.67     22.95 o 
   4  -8   2     1422.85     1339.79     27.30 o 
   5  -8   2     1312.85     1219.67     22.31 o 
   6  -8   2      124.33      131.27     11.58 o 
   7  -8   2      183.51      180.85     11.29 o 
   8  -8   2      198.14      184.57     11.42 o 
   9  -8   2      172.32      152.55     13.31 o 
  10  -8   2      247.37      260.22     14.46 o 
  11  -8   2       71.27       66.16     15.07 o 
  12  -8   2       49.53       43.78     15.59 o 
  13  -8   2        1.32       -0.84     14.23 o 
  14  -8   2      702.06      733.02     23.20 o 
  15  -8   2      419.12      433.71     20.39 o 
  16  -8   2       31.48       34.88     20.42 o 
  17  -8   2       74.53       49.00     21.71 o 
 -18  -7   2       69.08       40.20     36.10 o 
 -17  -7   2      169.33      191.08     19.83 o 
 -16  -7   2       91.22       81.25     17.17 o 
 -15  -7   2       24.89       28.70     16.02 o 
 -14  -7   2       68.06       59.99     14.68 o 
 -13  -7   2      390.43      374.52     16.01 o 
 -12  -7   2      614.95      641.93     17.79 o 
 -11  -7   2      898.17      892.67     19.44 o 
 -10  -7   2      472.29      476.38     15.79 o 
  -9  -7   2      748.76      757.12     19.46 o 
  -8  -7   2        6.61        7.63      8.98 o 
  -7  -7   2     1741.14     1747.01     26.93 o 
  -6  -7   2      929.80      905.71     23.73 o 
  -5  -7   2      505.14      512.11     12.59 o 
  -4  -7   2     1155.45     1161.26     25.90 o 
  -3  -7   2      342.94      304.09     13.27 o 
  -2  -7   2     1303.09     1297.05     18.99 o 
  -1  -7   2     2648.10     2674.56     33.26 o 
   0  -7   2      827.41      851.81     16.71 o 
   1  -7   2       31.28       24.94      9.53 o 
   2  -7   2      367.73      358.66     10.58 o 
   3  -7   2     1367.67     1411.51     22.30 o 
   4  -7   2      272.45      280.87     11.77 o 
   5  -7   2      237.17      230.54     11.71 o 
   6  -7   2     1837.23     1752.12     24.14 o 
   7  -7   2       97.70      101.73      9.81 o 
   8  -7   2      375.53      353.52     12.28 o 
   9  -7   2      247.43      248.14     11.48 o 
  10  -7   2      521.12      520.86     14.16 o 
  11  -7   2      302.73      298.73     17.45 o 
  12  -7   2       45.13       41.94     14.29 o 
  13  -7   2      292.90      287.84     16.80 o 
  14  -7   2      348.75      382.75     17.86 o 
  15  -7   2       67.45       60.80     14.86 o 
  16  -7   2      358.28      383.25     19.32 o 
  17  -7   2       68.65       77.66     18.21 o 
  18  -7   2      408.34      481.71     48.60 o 
 -19  -6   2        7.60       39.46     35.90 o 
 -18  -6   2       80.28       81.19     18.17 o 
 -17  -6   2       18.02       19.95     16.38 o 
 -16  -6   2       69.02       74.61     16.41 o 
 -15  -6   2      612.88      632.74     19.21 o 
 -14  -6   2       26.37       24.71     12.25 o 
 -13  -6   2      178.79      177.23     12.85 o 
 -12  -6   2       82.84       81.68     11.47 o 
 -11  -6   2     1193.72     1170.83     20.20 o 
 -10  -6   2     1041.11     1046.14     21.60 o 
  -9  -6   2       85.66       78.83     11.63 o 
  -8  -6   2      627.81      636.04     12.94 o 
  -7  -6   2      210.42      200.27      6.10 o 
  -6  -6   2     1249.85     1253.64     12.68 o 
  -5  -6   2     1827.57     1877.88     25.33 o 
  -4  -6   2     1041.57     1020.92     16.07 o 
  -3  -6   2     2581.65     2616.01     37.50 o 
  -2  -6   2      389.30      420.67     11.70 o 
  -1  -6   2     1117.25     1085.47     18.90 o 
   1  -6   2      335.53      342.84      9.11 o 
   2  -6   2      857.79      825.26     12.24 o 
   3  -6   2      182.29      219.27      9.75 o 
   4  -6   2      733.68      667.58     13.66 o 
   5  -6   2     1949.83     2033.58     21.40 o 
   6  -6   2       97.57       99.19      8.83 o 
   7  -6   2     2199.62     2237.44     29.18 o 
   8  -6   2       90.11       87.86     10.78 o 
   9  -6   2      174.33      172.88     11.64 o 
  10  -6   2     1098.24     1070.49     21.46 o 
  11  -6   2      238.79      235.05     15.87 o 
  12  -6   2      932.23      952.02     21.14 o 
  13  -6   2      315.39      332.09     14.46 o 
  14  -6   2      622.45      645.93     19.50 o 
  15  -6   2      663.74      658.54     20.53 o 
  16  -6   2        4.83       10.99     14.06 o 
  17  -6   2       26.78       26.68     14.64 o 
  18  -6   2       13.32       11.50     20.35 o 
  19  -6   2      718.84      863.00     58.05 o 
 -19  -5   2      601.97      614.17     25.07 o 
 -18  -5   2      136.86      144.49     17.85 o 
 -17  -5   2      546.05      605.59     19.88 o 
 -16  -5   2       69.16       83.83     13.20 o 
 -15  -5   2       96.11      105.00     12.97 o 
 -14  -5   2      208.02      223.77     14.09 o 
 -13  -5   2       15.46       22.85      9.47 o 
 -12  -5   2     1969.75     1905.16     23.46 o 
 -11  -5   2      423.64      436.62     13.56 o 
 -10  -5   2      386.68      362.92     12.67 o 
  -9  -5   2     2263.47     2348.11     23.00 o 
  -8  -5   2     1420.81     1419.12     14.47 o 
  -7  -5   2       91.46       96.71      5.98 o 
  -6  -5   2      112.67      121.07      4.61 o 
  -5  -5   2     1722.78     1761.00     12.40 o 
  -4  -5   2     2236.61     2194.61     43.42 o 
  -3  -5   2     1445.62     1459.78     23.96 o 
  -2  -5   2     2436.82     2481.18     27.95 o 
  -1  -5   2     6340.89     6639.13     62.23 o 
   0  -5   2     1883.24     2050.76     16.09 o 
   1  -5   2     1260.01     1300.32     12.57 o 
   2  -5   2      610.20      672.64     10.92 o 
   3  -5   2     2421.67     2335.05     25.10 o 
   4  -5   2     1099.91     1104.21     15.05 o 
   5  -5   2      622.50      710.94     12.02 o 
   6  -5   2     1221.25     1151.15     16.47 o 
   7  -5   2       28.86       41.23      8.79 o 
   8  -5   2     2014.22     1965.99     29.19 o 
   9  -5   2      281.17      262.36     11.60 o 
  10  -5   2      192.10      167.54     10.77 o 
  11  -5   2      272.46      240.46     11.61 o 
  12  -5   2     1540.10     1475.13     21.38 o 
  13  -5   2     1892.70     1821.21     26.15 o 
  14  -5   2      881.99      890.87     20.60 o 
  15  -5   2      414.89      379.00     17.14 o 
  16  -5   2      790.84      758.31     21.23 o 
  17  -5   2      122.00      129.18     17.44 o 
  18  -5   2      139.51      138.78     18.61 o 
  19  -5   2      477.72      567.59     28.66 o 
 -20  -4   2      611.36      621.08     52.24 o 
 -19  -4   2      136.04      117.94     20.46 o 
 -18  -4   2       96.40      117.99     14.84 o 
 -17  -4   2        9.85       11.65     12.51 o 
 -16  -4   2      219.80      247.15     14.88 o 
 -15  -4   2      310.16      305.34     14.68 o 
 -14  -4   2        8.46        4.91     10.72 o 
 -13  -4   2      614.12      599.25     13.85 o 
 -12  -4   2      693.87      701.02     14.17 o 
 -11  -4   2     1364.42     1363.66     18.79 o 
 -10  -4   2      612.57      604.42     13.43 o 
  -9  -4   2      521.76      531.04      9.69 o 
  -8  -4   2     1352.61     1349.28     11.24 o 
  -7  -4   2     1548.45     1589.63     20.74 o 
  -6  -4   2     4318.60     4415.18     36.24 o 
  -5  -4   2      908.97      869.45     11.62 o 
  -4  -4   2       35.98       29.95      3.39 o 
  -3  -4   2     3437.61     3385.81     15.08 o 
  -2  -4   2     3862.06     4009.79     40.17 o 
  -1  -4   2      615.55      663.17     10.95 o 
   0  -4   2      491.07      426.06      7.73 o 
   1  -4   2     2413.72     2654.10     31.63 o 
   2  -4   2     2387.91     2456.92     18.30 o 
   3  -4   2      935.91     1030.45     13.32 o 
   4  -4   2     3721.38     3826.59     36.85 o 
   5  -4   2     4033.18     4119.85     25.73 o 
   6  -4   2      143.28      138.01      8.53 o 
   7  -4   2      540.64      479.55      9.59 o 
   8  -4   2      371.08      354.88      9.60 o 
   9  -4   2      829.43      707.04     32.30 o 
  10  -4   2      652.57      652.64     12.71 o 
  11  -4   2       69.75       58.99      7.59 o 
  12  -4   2     2492.66     2467.04     27.23 o 
  13  -4   2      566.25      592.68     16.96 o 
  14  -4   2       30.92       23.09     11.78 o 
  15  -4   2       47.80       53.46     12.39 o 
  16  -4   2      566.94      559.66     21.73 o 
  17  -4   2      207.21      207.25     17.97 o 
  18  -4   2       90.53      101.70     17.17 o 
  19  -4   2      315.82      293.35     20.64 o 
  20  -4   2      643.48      697.38     37.16 o 
 -20  -3   2      393.90      420.52     33.05 o 
 -19  -3   2      726.55      750.06     24.34 o 
 -18  -3   2      139.58      127.91     15.99 o 
 -17  -3   2       30.03       37.15     11.08 o 
 -16  -3   2      262.05      286.34     14.79 o 
 -15  -3   2       19.13       25.18     11.09 o 
 -14  -3   2      411.35      415.18     14.64 o 
 -13  -3   2      245.08      242.53     10.24 o 
 -12  -3   2     1542.72     1511.99     17.54 o 
 -11  -3   2     1607.20     1623.41     18.79 o 
 -10  -3   2      195.68      185.66      6.96 o 
  -9  -3   2     1857.26     1864.72     13.59 o 
  -8  -3   2      818.50      775.41     10.17 o 
  -7  -3   2     1169.90     1180.12      9.89 o 
  -6  -3   2     1472.00     1450.90     10.38 o 
  -5  -3   2     1138.27     1166.61     16.08 o 
  -4  -3   2     4094.69     4058.91     24.04 o 
  -3  -3   2     1141.26     1104.99     15.41 o 
  -2  -3   2     4857.00     4836.83     24.01 o 
  -1  -3   2     5159.41     5169.89     21.95 o 
   0  -3   2     2089.44     2057.87     10.92 o 
   1  -3   2     8399.59     8541.58     26.88 o 
   2  -3   2      839.49      863.03      9.61 o 
   4  -3   2     2377.67     2447.73     14.80 o 
   5  -3   2     2503.45     2618.02     15.77 o 
   6  -3   2     1147.68     1137.80     11.09 o 
   7  -3   2      312.74      304.36      7.29 o 
   8  -3   2      320.83      308.78      6.99 o 
   9  -3   2      584.62      543.47     10.86 o 
  10  -3   2      157.10      147.84      7.21 o 
  11  -3   2      690.48      603.04     26.13 o 
  12  -3   2      245.20      274.19     12.65 o 
  13  -3   2     3669.19     3531.23     31.77 o 
  14  -3   2      322.18      303.66     14.41 o 
  15  -3   2      819.53      827.16     19.26 o 
  16  -3   2     1950.28     1929.26     38.06 o 
  17  -3   2      361.09      352.77     19.45 o 
  18  -3   2      192.29      209.04     18.22 o 
  19  -3   2      120.99      111.46     17.33 o 
  20  -3   2       58.04       69.35     21.32 o 
 -20  -2   2      122.54      128.54     20.89 o 
 -19  -2   2       69.37       89.09     18.95 o 
 -18  -2   2      204.77      210.19     16.58 o 
 -17  -2   2       43.86       45.13     11.61 o 
 -16  -2   2      191.43      202.45     12.13 o 
 -15  -2   2       84.44       83.48     10.22 o 
 -14  -2   2       29.99       25.05     10.19 o 
 -13  -2   2      793.95      773.16     16.37 o 
 -12  -2   2      112.24      107.90      7.87 o 
 -11  -2   2     1905.60     1876.76     17.18 o 
 -10  -2   2      476.58      466.06      9.88 o 
  -9  -2   2      331.54      334.74      6.89 o 
  -8  -2   2     1710.36     1680.88     11.23 o 
  -7  -2   2      103.29      126.92      5.17 o 
  -6  -2   2     3714.30     3933.65     24.19 o 
  -5  -2   2      344.83      348.51      4.52 o 
  -4  -2   2     1076.10     1076.89      9.52 o 
  -3  -2   2     9574.54     9540.22     77.97 o 
  -2  -2   2     5666.29     5516.08     19.00 o 
  -1  -2   2     1539.16     1651.34     13.36 o 
   0  -2   2    10966.15    10935.13     36.80 o 
   1  -2   2    13107.20    13046.95     47.92 o 
   2  -2   2     2000.06     2073.70     12.59 o 
   3  -2   2      123.38      117.69      4.39 o 
   4  -2   2     3228.15     3229.29     12.03 o 
   5  -2   2     2064.30     2121.65     10.65 o 
   6  -2   2      458.36      526.21      6.45 o 
   7  -2   2     3526.18     3708.33     21.26 o 
   8  -2   2      693.41      738.39      8.33 o 
   9  -2   2      696.28      620.52     12.85 o 
  10  -2   2      102.92       98.02      4.72 o 
  11  -2   2      222.74      208.77     10.20 o 
  12  -2   2      402.39      406.46     10.30 o 
  13  -2   2       52.53       40.55      9.63 o 
  14  -2   2       13.70       24.94     10.28 o 
  15  -2   2      719.49      676.39     17.23 o 
  16  -2   2       50.18       49.77     14.01 o 
  17  -2   2      248.21      248.83     17.95 o 
  18  -2   2       58.81       52.80     15.93 o 
  19  -2   2       26.87       37.59     16.27 o 
  20  -2   2      158.75      179.35     22.85 o 
  21  -2   2       15.55       -4.56     35.47 o 
 -21  -1   2        0.73        0.20     33.24 o 
 -20  -1   2      181.85      158.39     21.36 o 
 -19  -1   2      123.02      117.32     19.42 o 
 -18  -1   2      101.96       97.05     14.79 o 
 -17  -1   2      112.75       97.61     12.24 o 
 -16  -1   2       40.08       26.30     10.96 o 
 -15  -1   2      627.06      623.93     16.16 o 
 -14  -1   2       83.14       83.41      9.54 o 
 -13  -1   2     1099.50     1086.35     16.43 o 
 -12  -1   2     1400.88     1357.03     17.20 o 
 -11  -1   2      989.85      978.23     15.10 o 
 -10  -1   2      358.37      358.35      6.61 o 
  -9  -1   2     2633.98     2625.13     22.24 o 
  -8  -1   2     1156.10     1149.61     12.37 o 
  -7  -1   2      816.75      834.19      7.30 o 
  -6  -1   2     1297.67     1375.02     10.03 o 
  -5  -1   2     1737.50     1773.10     13.26 o 
  -4  -1   2    30495.31    31080.80    121.90 o 
  -3  -1   2    24637.59    25234.87    130.94 o 
  -2  -1   2     6511.30     6562.84     32.58 o 
  -1  -1   2     3401.81     3430.08     14.57 o 
   0  -1   2    14041.77    14108.54     66.50 o 
   1  -1   2     5179.91     5094.89     15.71 o 
   2  -1   2     2520.40     2504.48     12.56 o 
   3  -1   2     1766.71     1883.93      9.68 o 
   4  -1   2     3170.73     3301.85     10.64 o 
   5  -1   2       96.05       93.82      3.11 o 
   6  -1   2      782.68      813.38      6.64 o 
   7  -1   2     1014.54     1117.28      7.71 o 
   8  -1   2     2900.87     2781.59     18.17 o 
   9  -1   2      555.21      528.31      7.96 o 
  10  -1   2      373.12      337.34      7.10 o 
  11  -1   2      857.29      844.43     11.66 o 
  12  -1   2      174.59      176.27      8.12 o 
  13  -1   2      452.79      450.90     10.56 o 
  14  -1   2     1136.50     1125.89     22.64 o 
  15  -1   2       34.87       35.37     11.80 o 
  16  -1   2      877.12      818.50     22.43 o 
  17  -1   2       39.03       44.91     14.47 o 
  18  -1   2      161.78      179.09     17.52 o 
  19  -1   2       18.75       15.46     16.18 o 
  20  -1   2      358.59      395.66     24.54 o 
  21  -1   2      652.00      699.40     38.00 o 
 -21   0   2        0.57        1.55     32.92 o 
 -20   0   2       75.70       67.11     19.51 o 
 -19   0   2       49.54       41.65     17.98 o 
 -18   0   2       90.94       99.44     14.84 o 
 -17   0   2       60.99       67.39     11.96 o 
 -16   0   2      583.33      598.80     20.18 o 
 -15   0   2     1316.77     1330.96     21.06 o 
 -14   0   2      334.92      349.16     13.09 o 
 -13   0   2      588.77      611.19     20.35 o 
 -12   0   2        8.68        4.59      7.75 o 
 -11   0   2      914.53      939.74     10.46 o 
 -10   0   2     1719.06     1682.69     17.26 o 
  -9   0   2      519.65      539.58      6.51 o 
  -8   0   2     1857.47     1757.40     13.24 o 
  -7   0   2      318.31      309.24      4.58 o 
  -6   0   2     1101.01     1185.67      6.63 o 
  -5   0   2     7025.01     7196.42     30.60 o 
  -4   0   2    45170.86    45490.89    134.56 o 
  -3   0   2    23535.08    23839.75    110.90 o 
  -2   0   2     2310.45     2195.54     12.03 o 
  -1   0   2     2834.86     2573.62      8.29 o 
   0   0   2        6.97        5.77      2.07 o 
   1   0   2     2042.28     1981.65      7.85 o 
   2   0   2     2968.44     3195.24     11.65 o 
   3   0   2     4327.98     4335.94     16.32 o 
   4   0   2      248.03      256.72      3.08 o 
   5   0   2      249.26      236.23      4.88 o 
   6   0   2      510.89      482.22      9.41 o 
   7   0   2      249.45      213.39      5.04 o 
   8   0   2      698.13      686.13     11.29 o 
   9   0   2     6114.77     6700.02     58.13 o 
  10   0   2      135.18      145.74      6.82 o 
  11   0   2      108.61      113.99      7.03 o 
  12   0   2      533.78      532.94     10.37 o 
  13   0   2        0.77        0.63      6.84 o 
  14   0   2      604.18      594.95     16.79 o 
  15   0   2      687.18      663.10     18.16 o 
  16   0   2       34.85       29.48     12.31 o 
  17   0   2      196.84      186.63     16.80 o 
  18   0   2       57.67       45.24     15.41 o 
  19   0   2       15.58       11.88     16.21 o 
  20   0   2        7.04        2.10     16.52 o 
  21   0   2       95.98      126.22     27.83 o 
 -20   1   2      175.98      194.92     24.39 o 
 -19   1   2      123.36      124.06     19.73 o 
 -18   1   2      101.24      104.26     18.45 o 
 -17   1   2      121.95      111.07     12.77 o 
 -16   1   2       40.60       29.73     11.11 o 
 -15   1   2      631.41      634.26     16.37 o 
 -14   1   2       72.33       66.21     10.33 o 
 -13   1   2     1092.80     1109.60     24.80 o 
 -12   1   2     1357.56     1287.52     18.18 o 
 -11   1   2     1020.55      994.92     11.32 o 
 -10   1   2      359.15      343.00      6.12 o 
  -9   1   2     2621.88     2506.31     11.75 o 
  -8   1   2     1155.55     1151.96      8.14 o 
  -7   1   2      832.85      836.62      7.00 o 
  -6   1   2     1336.89     1401.95      9.76 o 
  -5   1   2     1704.50     1709.32     11.12 o 
  -4   1   2    30334.68    30571.72    161.87 o 
  -3   1   2    24648.09    25157.23    120.38 o 
  -2   1   2     6577.53     6678.89     31.35 o 
  -1   1   2     3367.05     3420.02     14.95 o 
   0   1   2    13947.47    13999.47     56.48 o 
   1   1   2     5308.62     5242.73     17.78 o 
   2   1   2     2515.07     2523.79      7.32 o 
   3   1   2     1787.75     1903.74      6.81 o 
   4   1   2     3170.49     3289.95     14.95 o 
   5   1   2       94.38       91.42      2.90 o 
   6   1   2      832.99      863.74      6.09 o 
   7   1   2     1003.94     1105.56      7.80 o 
   8   1   2     2867.13     2776.96     16.19 o 
   9   1   2      558.74      525.96      9.67 o 
  10   1   2      376.99      365.84      8.13 o 
  11   1   2      845.39      844.08     11.20 o 
  12   1   2      178.35      181.72      7.77 o 
  13   1   2      441.50      428.87     11.95 o 
  14   1   2     1122.95     1126.86     20.70 o 
  15   1   2       33.10       33.83     11.59 o 
  16   1   2      887.16      839.31     26.71 o 
  17   1   2       40.50       40.49     13.38 o 
  18   1   2      165.84      188.95     17.53 o 
  19   1   2       16.82       18.22     15.80 o 
  20   1   2      356.36      367.12     22.13 o 
  21   1   2      653.55      742.65     37.90 o 
 -21   2   2      197.40      183.80     40.07 o 
 -20   2   2      118.65      120.37     21.13 o 
 -19   2   2       67.75       72.92     19.32 o 
 -18   2   2      208.83      221.26     20.53 o 
 -17   2   2       44.50       54.67     12.16 o 
 -16   2   2      186.41      196.34     13.30 o 
 -15   2   2       77.54       78.91     11.26 o 
 -14   2   2       31.64       31.23     10.04 o 
 -13   2   2      782.95      768.22     16.25 o 
 -12   2   2      106.43      104.34      8.25 o 
 -11   2   2     1885.22     1825.83     22.85 o 
 -10   2   2      489.89      484.40      9.23 o 
  -9   2   2      331.24      347.47      8.11 o 
  -8   2   2     1663.83     1619.15     14.72 o 
  -7   2   2      101.49      109.95      4.05 o 
  -6   2   2     3792.04     3866.60     31.52 o 
  -5   2   2      320.28      318.62      6.25 o 
  -4   2   2     1079.08     1086.76      8.46 o 
  -3   2   2     9583.36     9549.78     57.38 o 
  -2   2   2     5644.24     5533.46     33.59 o 
  -1   2   2     1551.76     1685.80      9.84 o 
   0   2   2    10807.63    10832.57     54.38 o 
   1   2   2    13082.93    13003.54     73.18 o 
   2   2   2     1947.20     1996.24     10.73 o 
   3   2   2      115.37      107.79      4.96 o 
   4   2   2     3228.37     3230.79     19.55 o 
   5   2   2     2063.66     2105.72     12.47 o 
   6   2   2      459.01      530.55      7.69 o 
   7   2   2     3434.70     3625.28     15.36 o 
   8   2   2      680.99      737.97      8.13 o 
   9   2   2      688.51      638.23      8.45 o 
  10   2   2      112.51      101.30      4.41 o 
  11   2   2      222.12      227.25      7.75 o 
  12   2   2      377.57      378.51      8.65 o 
  13   2   2       53.35       48.21      9.19 o 
  14   2   2       15.44       25.53     11.28 o 
  15   2   2      738.79      675.23     18.76 o 
  16   2   2       49.81       61.04     12.96 o 
  17   2   2      234.63      248.87     16.11 o 
  18   2   2       55.94       55.54     14.40 o 
  19   2   2       25.64       16.58     15.85 o 
  20   2   2      153.76      151.48     22.81 o 
  21   2   2       15.47       19.57     26.14 o 
 -21   3   2       80.21       65.61     37.97 o 
 -20   3   2      388.67      420.62     26.60 o 
 -19   3   2      702.27      760.98     33.68 o 
 -18   3   2      138.03      134.02     19.71 o 
 -17   3   2       29.33       41.66     14.43 o 
 -16   3   2      257.36      284.11     14.65 o 
 -15   3   2       17.51       15.34     10.81 o 
 -14   3   2      406.06      419.68     14.52 o 
 -13   3   2      246.25      256.59     13.73 o 
 -12   3   2     1534.15     1489.98     19.77 o 
 -11   3   2     1596.55     1598.53     23.11 o 
 -10   3   2      194.34      183.54      8.00 o 
  -9   3   2     1873.72     1871.58     16.03 o 
  -8   3   2      818.23      778.88     12.30 o 
  -7   3   2     1122.19     1136.36     18.00 o 
  -6   3   2     1497.42     1470.37     14.97 o 
  -5   3   2     1117.02     1185.54     11.68 o 
  -4   3   2     4093.74     4073.86     19.13 o 
  -3   3   2     1152.53     1127.32      9.63 o 
  -2   3   2     4848.99     4810.21     25.52 o 
  -1   3   2     5140.71     5115.22     32.79 o 
   0   3   2     2083.20     2074.83     22.95 o 
   1   3   2     8291.54     8581.13     53.13 o 
   2   3   2      847.97      875.44     12.01 o 
   3   3   2       75.85      110.85      6.89 o 
   4   3   2     2411.15     2480.56     19.51 o 
   5   3   2     2465.73     2547.65     20.54 o 
   6   3   2     1106.91     1099.38     15.09 o 
   7   3   2      310.02      313.52      8.42 o 
   8   3   2      328.61      319.99      8.86 o 
   9   3   2      591.58      585.26     10.21 o 
  10   3   2      154.33      138.76      6.72 o 
  11   3   2      682.30      685.24      9.44 o 
  12   3   2      240.19      246.23      9.22 o 
  13   3   2     3655.66     3506.87     53.12 o 
  14   3   2      339.42      323.32     14.88 o 
  15   3   2      821.59      816.20     19.96 o 
  16   3   2     1950.41     1921.11     28.53 o 
  17   3   2      358.82      334.91     17.19 o 
  18   3   2      204.11      214.55     16.43 o 
  19   3   2      126.66      100.18     16.19 o 
  20   3   2       57.49       44.64     25.10 o 
 -20   4   2      614.71      635.04     51.63 o 
 -19   4   2      136.71      121.97     21.57 o 
 -18   4   2       91.81      132.50     20.19 o 
 -17   4   2        9.11        6.43     14.51 o 
 -16   4   2      220.94      258.15     14.87 o 
 -15   4   2      313.20      322.99     14.98 o 
 -14   4   2        9.09        4.14     11.81 o 
 -13   4   2      590.70      566.79     17.58 o 
 -12   4   2      680.39      713.93     12.77 o 
 -11   4   2     1381.19     1357.70     16.02 o 
 -10   4   2      626.48      619.44     13.21 o 
  -9   4   2      523.94      551.69     12.41 o 
  -8   4   2     1331.86     1340.66     19.60 o 
  -7   4   2     1522.92     1629.34     14.81 o 
  -6   4   2     4287.91     4353.83     20.48 o 
  -5   4   2      894.51      852.99      9.63 o 
  -4   4   2       34.81       29.30      7.34 o 
  -3   4   2     3433.46     3330.82     18.87 o 
  -2   4   2     3873.97     4015.52     22.06 o 
  -1   4   2      589.27      645.79     11.58 o 
   0   4   2      469.60      417.83      7.88 o 
   1   4   2     2416.67     2611.66     22.28 o 
   2   4   2     2413.76     2523.91     24.32 o 
   3   4   2      931.14     1020.03     13.10 o 
   4   4   2     3680.10     3803.06     22.91 o 
   5   4   2     3961.26     4049.94     32.38 o 
   6   4   2      146.10      140.67      9.37 o 
   7   4   2      558.59      498.12     13.01 o 
   8   4   2      365.03      367.98     12.60 o 
   9   4   2      819.77      763.81     14.85 o 
  10   4   2      654.76      675.56     12.26 o 
  11   4   2       68.56       63.87      8.24 o 
  12   4   2     2445.20     2425.16     21.41 o 
  13   4   2      552.79      583.64     14.86 o 
  14   4   2       33.99       26.06     12.14 o 
  15   4   2       52.99       59.27     12.93 o 
  16   4   2      564.84      552.20     19.07 o 
  17   4   2      194.25      190.30     15.88 o 
  18   4   2       91.00      101.64     15.71 o 
  19   4   2      315.33      290.28     18.82 o 
  20   4   2      639.59      719.70     38.20 o 
 -19   5   2      584.44      623.44     29.91 o 
 -18   5   2      135.49      141.54     21.60 o 
 -17   5   2      544.73      618.95     23.03 o 
 -16   5   2       66.52       60.81     17.90 o 
 -15   5   2       95.65       90.23     14.20 o 
 -14   5   2      216.40      217.40     15.30 o 
 -13   5   2       16.12       19.27     11.85 o 
 -12   5   2     1962.91     1905.70     22.03 o 
 -11   5   2      420.00      410.29     12.95 o 
 -10   5   2      385.26      366.77     13.89 o 
  -9   5   2     2269.26     2298.86     22.89 o 
  -8   5   2     1423.96     1454.93     21.17 o 
  -7   5   2      104.25      127.23      6.95 o 
  -6   5   2      123.89      140.92      6.01 o 
  -5   5   2     1723.08     1726.33     19.46 o 
  -4   5   2     2251.64     2169.77     17.43 o 
  -3   5   2     1453.07     1450.72     15.89 o 
  -2   5   2     2426.80     2432.13     21.62 o 
  -1   5   2     6370.38     6775.57     55.98 o 
   0   5   2     1852.87     2008.41     22.58 o 
   1   5   2     1239.16     1219.75     16.54 o 
   2   5   2      613.04      654.20     16.28 o 
   3   5   2     2444.20     2322.97     26.37 o 
   4   5   2     1115.26     1111.78     17.72 o 
   5   5   2      606.19      687.95     14.55 o 
   6   5   2     1180.51     1110.36     17.41 o 
   7   5   2       28.28       35.06      9.53 o 
   8   5   2     1992.31     1944.48     25.59 o 
   9   5   2      288.11      278.08     13.35 o 
  10   5   2      199.46      175.41     11.56 o 
  11   5   2      295.03      279.69     11.40 o 
  12   5   2     1540.17     1493.97     26.43 o 
  13   5   2     1920.02     1893.59     24.81 o 
  14   5   2      886.05      899.76     18.30 o 
  15   5   2      418.51      425.32     17.60 o 
  16   5   2      781.99      741.45     21.12 o 
  17   5   2      120.80      126.25     15.77 o 
  18   5   2      144.46      176.95     19.40 o 
  19   5   2      483.79      525.60     34.03 o 
  20   5   2      218.98      273.14     43.86 o 
 -18   6   2       82.51       94.48     21.08 o 
 -17   6   2       17.81       25.23     18.82 o 
 -16   6   2       66.88       62.37     18.70 o 
 -15   6   2      606.82      651.82     21.73 o 
 -14   6   2       27.30       28.03     13.57 o 
 -13   6   2      189.84      181.54     18.29 o 
 -12   6   2       78.72       77.81     11.04 o 
 -11   6   2     1208.20     1155.28     21.11 o 
 -10   6   2     1043.62     1006.55     18.19 o 
  -9   6   2       87.69       84.21      7.92 o 
  -8   6   2      632.52      619.53     11.11 o 
  -7   6   2      206.68      204.82      7.28 o 
  -6   6   2     1267.98     1240.61     16.05 o 
  -5   6   2     1834.27     1834.24     16.81 o 
  -4   6   2     1040.64      965.38     14.61 o 
  -3   6   2     2562.78     2614.50     29.71 o 
  -2   6   2      378.02      404.67     11.06 o 
  -1   6   2     1143.34     1141.97     19.49 o 
   1   6   2      340.14      341.20     12.27 o 
   2   6   2      846.37      778.61     15.58 o 
   3   6   2      178.93      204.04     13.44 o 
   4   6   2      723.14      675.38     15.06 o 
   5   6   2     1930.95     2022.61     24.27 o 
   6   6   2       95.69       94.47     10.75 o 
   7   6   2     2179.47     2206.22     33.63 o 
   8   6   2       84.98       89.63     11.80 o 
   9   6   2      180.68      188.78     13.06 o 
  10   6   2     1111.30     1133.14     25.50 o 
  11   6   2      236.10      231.12     13.13 o 
  12   6   2      903.84      907.43     27.53 o 
  13   6   2      306.40      305.68     16.34 o 
  14   6   2      631.93      669.36     17.20 o 
  15   6   2      663.41      661.35     23.38 o 
  16   6   2        4.63       16.26     16.12 o 
  17   6   2       25.20       27.40     17.10 o 
  18   6   2       14.51       17.25     35.27 o 
  19   6   2      717.29      910.46     56.65 o 
 -17   7   2      172.05      196.23     23.10 o 
 -16   7   2       89.13       74.63     20.02 o 
 -15   7   2       24.29       17.30     18.24 o 
 -14   7   2       65.85       78.84     18.48 o 
 -13   7   2      389.72      364.26     21.98 o 
 -12   7   2      613.38      647.62     20.52 o 
 -11   7   2      892.94      866.11     20.84 o 
 -10   7   2      483.92      463.04     15.62 o 
  -9   7   2      771.99      743.64     17.51 o 
  -8   7   2        6.96        9.99     10.71 o 
  -7   7   2     1727.99     1710.82     19.97 o 
  -6   7   2      940.77      935.94     15.35 o 
  -5   7   2      495.40      474.86      9.16 o 
  -4   7   2     1180.80     1087.90     33.23 o 
  -3   7   2      346.30      290.94     16.73 o 
  -2   7   2     1319.39     1321.75     23.67 o 
  -1   7   2     2691.07     2732.15     40.67 o 
   0   7   2      811.93      841.84     20.75 o 
   1   7   2       37.96       31.92     10.64 o 
   2   7   2      368.73      361.46     14.17 o 
   3   7   2     1354.10     1350.65     21.35 o 
   4   7   2      270.10      290.73     13.33 o 
   5   7   2      234.11      224.17     14.83 o 
   6   7   2     1856.76     1769.89     25.31 o 
   7   7   2       95.36       93.80     11.95 o 
   8   7   2      393.53      364.27     15.37 o 
   9   7   2      235.00      228.40     14.30 o 
  10   7   2      530.62      509.55     17.43 o 
  11   7   2      301.64      317.43     16.09 o 
  12   7   2       43.36       48.06     12.19 o 
  13   7   2      297.64      292.45     17.93 o 
  14   7   2      347.44      384.84     22.03 o 
  15   7   2       69.12       66.64     16.78 o 
  16   7   2      373.90      390.27     22.06 o 
  17   7   2       70.34       76.15     25.31 o 
  18   7   2      417.14      520.45     49.27 o 
 -17   8   2      137.96       94.41     39.79 o 
 -16   8   2      214.69      254.88     24.29 o 
 -15   8   2       81.12       84.93     20.10 o 
 -14   8   2       46.76       38.15     19.12 o 
 -13   8   2      342.82      347.80     23.08 o 
 -12   8   2       38.64       39.99     17.36 o 
 -11   8   2       52.65       65.83     12.75 o 
 -10   8   2      547.78      565.38     17.58 o 
  -9   8   2      278.39      285.26     12.92 o 
  -8   8   2       43.27       51.61     10.41 o 
  -7   8   2      125.96      139.47     10.83 o 
  -6   8   2      949.92      925.92     16.24 o 
  -5   8   2       79.88       83.53      9.95 o 
  -4   8   2      314.24      320.92     12.94 o 
  -3   8   2      453.11      411.02     18.85 o 
  -2   8   2      165.68      166.77     15.58 o 
  -1   8   2     1565.76     1553.51     27.61 o 
   0   8   2     2981.98     2904.41     46.58 o 
   1   8   2     1245.98     1178.42     30.22 o 
   2   8   2     2033.91     1907.65     26.43 o 
   3   8   2     1117.79     1068.49     21.47 o 
   4   8   2     1406.77     1336.12     32.62 o 
   5   8   2     1303.28     1205.44     24.66 o 
   6   8   2      125.67      134.05     14.51 o 
   7   8   2      169.99      164.18     15.15 o 
   8   8   2      191.11      176.93     14.11 o 
   9   8   2      172.92      161.15     14.12 o 
  10   8   2      243.95      259.84     19.65 o 
  11   8   2       71.30       69.96     17.40 o 
  12   8   2       49.45       47.78     15.36 o 
  13   8   2        1.01        4.48     15.19 o 
  14   8   2      706.32      731.15     29.94 o 
  15   8   2      416.69      444.23     26.02 o 
  16   8   2       31.37       25.10     25.11 o 
  17   8   2       76.89       69.92     39.99 o 
 -16   9   2      106.65      142.45     42.57 o 
 -15   9   2       27.64       36.83     25.89 o 
 -14   9   2      113.14      136.51     21.56 o 
 -13   9   2        9.19       16.62     23.80 o 
 -12   9   2      203.04      212.47     18.83 o 
 -11   9   2      360.03      330.87     19.66 o 
 -10   9   2      963.45      937.77     22.06 o 
  -9   9   2     2250.97     2228.47     29.83 o 
  -8   9   2     1259.02     1223.59     23.57 o 
  -7   9   2      305.03      323.08     16.00 o 
  -6   9   2      361.87      392.31     18.43 o 
  -5   9   2      580.55      577.30     19.38 o 
  -4   9   2      774.03      724.09     20.67 o 
  -3   9   2      178.68      185.49     16.75 o 
  -2   9   2      217.90      225.92     17.10 o 
  -1   9   2      210.79      214.10     16.39 o 
   0   9   2      159.42      148.13     15.67 o 
   1   9   2        4.58        0.78     13.46 o 
   2   9   2      325.61      333.88     16.18 o 
   3   9   2      278.44      329.30     16.23 o 
   4   9   2       14.19       10.48     11.32 o 
   5   9   2      283.30      240.31     14.52 o 
   6   9   2      436.48      477.28     27.31 o 
   7   9   2       82.64       73.88     20.87 o 
   8   9   2      235.72      220.67     24.23 o 
   9   9   2      295.70      293.03     26.67 o 
  10   9   2       24.20       29.96     17.52 o 
  11   9   2      406.68      439.85     24.22 o 
  12   9   2       98.54       69.09     19.56 o 
  13   9   2      502.92      481.03     22.83 o 
  14   9   2      167.26      160.38     22.66 o 
 -14  10   2        6.65       -5.06     38.95 o 
 -13  10   2      201.93      220.92     43.96 o 
 -12  10   2       72.44       53.48     18.26 o 
 -11  10   2       83.78       99.40     18.08 o 
 -10  10   2      432.52      471.12     19.55 o 
  -9  10   2      169.43      203.76     16.32 o 
  -8  10   2       12.75       13.57     15.68 o 
  -7  10   2       63.80       50.24     15.60 o 
  -6  10   2       20.69       33.38     13.49 o 
  -5  10   2      135.49      145.88     14.79 o 
  -4  10   2       32.61       40.79     14.32 o 
  -3  10   2      911.52      907.53     26.48 o 
  -2  10   2      537.44      536.40     22.38 o 
  -1  10   2       76.65       74.76     16.26 o 
   0  10   2       76.74       94.59     16.80 o 
   1  10   2      542.32      506.47     21.98 o 
   2  10   2     1074.13     1023.56     39.28 o 
   3  10   2      324.90      251.53     19.45 o 
   4  10   2      280.22      250.11     19.68 o 
   5  10   2      450.22      436.14     22.01 o 
   6  10   2       22.76       30.63     16.73 o 
   7  10   2      852.42      846.86     35.60 o 
   8  10   2      569.78      568.15     32.00 o 
   9  10   2       33.91       25.02     23.07 o 
  10  10   2       54.34       47.98     24.14 o 
  11  10   2       35.22       33.32     20.62 o 
  12  10   2      172.78      161.08     27.47 o 
  13  10   2       54.96       67.92     36.98 o 
 -12  11   2       75.63       90.92     39.41 o 
 -11  11   2        9.17       11.87     21.34 o 
 -10  11   2      174.83      171.27     24.06 o 
  -9  11   2      214.83      222.53     20.08 o 
  -8  11   2       25.70       17.99     15.27 o 
  -7  11   2        2.49        9.81     14.87 o 
  -6  11   2      106.49      124.05     16.03 o 
  -5  11   2       98.15       97.55     15.38 o 
  -4  11   2       94.81       94.00     15.25 o 
  -3  11   2       72.12       93.14     16.06 o 
  -2  11   2      338.53      347.80     22.04 o 
  -1  11   2      176.84      185.44     19.77 o 
   0  11   2      130.63      150.21     18.84 o 
   1  11   2      215.07      218.95     19.99 o 
   2  11   2       15.72        3.54     19.58 o 
   3  11   2      106.01      136.08     22.27 o 
   4  11   2       51.81       57.94     21.13 o 
   5  11   2      266.24      295.04     22.54 o 
   6  11   2      129.26      151.44     19.82 o 
   7  11   2       79.63       96.10     19.10 o 
   8  11   2       10.19       21.91     18.35 o 
   9  11   2      115.25      121.23     27.79 o 
  10  11   2      218.97      236.84     30.30 o 
  11  11   2       66.39       63.99     38.79 o 
  12  11   2        3.05       10.32     26.52 o 
 -10  12   2       99.62      125.21     29.76 o 
  -9  12   2       20.61       19.48     18.36 o 
  -8  12   2      163.78      177.18     20.62 o 
  -7  12   2       74.74       76.61     17.34 o 
  -6  12   2      107.39      125.74     17.62 o 
  -5  12   2      229.65      260.74     18.94 o 
  -4  12   2       24.45       40.85     16.00 o 
  -3  12   2       63.24       74.53     16.31 o 
  -2  12   2       56.04       64.53     17.45 o 
  -1  12   2        6.11       12.00     16.76 o 
   0  12   2       77.79       83.53     19.95 o 
   1  12   2       43.84       48.07     22.06 o 
   2  12   2      149.38      150.56     23.71 o 
   3  12   2        0.95        9.64     21.20 o 
   4  12   2      342.00      341.37     42.76 o 
   5  12   2      265.31      215.35     41.62 o 
   6  12   2       72.27       95.02     39.26 o 
   7  12   2      366.75      353.76     33.08 o 
   8  12   2      417.89      449.77     35.07 o 
   9  12   2        2.77       -2.62     45.02 o 
  10  12   2      268.40      351.43     53.11 o 
  -4  13   2       53.26       58.60     40.27 o 
  -3  13   2      289.98      312.59     44.28 o 
  -2  13   2      428.38      484.14     50.19 o 
  -1  13   2       13.08       24.26     37.54 o 
   0  13   2       48.48       60.28     38.54 o 
   1  13   2      120.80      128.26     39.57 o 
   2  13   2        8.23       17.56     36.09 o 
   3  13   2      114.41      117.91     38.48 o 
  -5 -13   3        5.31       19.86     37.94 o 
  -4 -13   3       11.60       14.57     38.62 o 
  -3 -13   3       33.39       22.96     37.37 o 
  -2 -13   3       13.98       14.25     26.57 o 
  -1 -13   3        4.08        4.29     38.84 o 
   0 -13   3        4.91       35.90     39.50 o 
   1 -13   3        7.33       30.58     41.36 o 
   2 -13   3        1.43       -3.71     39.43 o 
  -8 -12   3       16.27       28.99     38.84 o 
  -7 -12   3       10.87       12.05     20.31 o 
  -6 -12   3       28.81       35.42     20.84 o 
  -5 -12   3       19.60       22.32     20.35 o 
  -4 -12   3       25.76       27.97     20.15 o 
  -3 -12   3       25.32       19.80     16.84 o 
  -2 -12   3       33.97       36.24     16.71 o 
  -1 -12   3        6.16        9.13     19.41 o 
   0 -12   3       27.90       36.11     16.66 o 
   1 -12   3       15.13       11.83     16.48 o 
   2 -12   3       13.25       24.68     19.92 o 
   3 -12   3        4.76       10.57     19.80 o 
   4 -12   3        2.90        4.94     19.94 o 
   5 -12   3       10.36        8.52     20.07 o 
   6 -12   3        7.65        7.43     20.93 o 
   7 -12   3      101.13      123.14     26.95 o 
   8 -12   3       11.21       17.66     25.16 o 
   9 -12   3       18.27       21.72     36.76 o 
 -13 -11   3        5.79       10.57     35.86 o 
 -12 -11   3       19.89       39.80     37.42 o 
 -11 -11   3        1.80        2.54     37.87 o 
 -10 -11   3        4.61        4.50     19.97 o 
  -9 -11   3        5.92       14.66     19.58 o 
  -8 -11   3       15.91        7.13     19.41 o 
  -7 -11   3        8.48        4.46     24.42 o 
  -6 -11   3       61.53       69.18     19.52 o 
  -5 -11   3       12.06       23.37     18.76 o 
  -4 -11   3       85.78       72.72     15.96 o 
  -3 -11   3       10.09       15.58     14.98 o 
  -2 -11   3        8.12       13.91     15.25 o 
  -1 -11   3       25.00       26.97     13.79 o 
   0 -11   3       12.83        9.75     15.03 o 
   1 -11   3       35.08       39.13     15.53 o 
   2 -11   3        2.62       10.53     14.70 o 
   3 -11   3        5.99       17.82     15.03 o 
   4 -11   3        9.77       19.08     15.46 o 
   5 -11   3        1.13        8.53     15.47 o 
   6 -11   3       13.33       31.21     15.89 o 
   7 -11   3        8.95       11.47     16.15 o 
   8 -11   3       36.95       43.96     17.05 o 
   9 -11   3       10.49       14.12     20.48 o 
  10 -11   3       10.58        8.45     36.58 o 
  11 -11   3       18.73       17.12     37.99 o 
 -13 -10   3       13.85       15.45     23.77 o 
 -12 -10   3       10.02       19.05     19.58 o 
 -11 -10   3       24.75       29.42     19.48 o 
 -10 -10   3        1.04       -1.85     19.39 o 
  -9 -10   3       16.98       20.64     18.75 o 
  -8 -10   3      143.67      143.77     19.87 o 
  -7 -10   3      108.15      101.79     18.97 o 
  -6 -10   3       33.40       27.34     17.38 o 
  -5 -10   3       83.57       83.79     15.46 o 
  -4 -10   3       15.86       18.56     14.26 o 
  -3 -10   3       22.23       33.65     16.11 o 
  -2 -10   3        3.43        8.04     15.90 o 
  -1 -10   3       20.37       26.85     13.80 o 
   0 -10   3       46.14       58.63     12.83 o 
   1 -10   3        4.78        7.45     12.51 o 
   2 -10   3       25.36       33.97     12.98 o 
   3 -10   3       33.17       49.13     13.27 o 
   4 -10   3       31.03       39.17     13.32 o 
   5 -10   3       40.29       50.59     13.62 o 
   6 -10   3       30.51       45.20     17.06 o 
   7 -10   3       71.31       67.70     14.56 o 
   8 -10   3        6.11        9.05     13.62 o 
   9 -10   3       30.68       31.88     14.77 o 
  10 -10   3        1.41        1.41     14.97 o 
  11 -10   3       10.70       17.05     15.21 o 
  12 -10   3       36.22       22.45     18.66 o 
  13 -10   3       20.66       24.28     34.53 o 
 -15  -9   3       18.95        9.77     33.10 o 
 -14  -9   3        1.98        5.31     24.06 o 
 -13  -9   3        8.86        6.22     18.59 o 
 -12  -9   3       14.24       29.26     18.70 o 
 -11  -9   3       16.34       28.34     17.90 o 
 -10  -9   3       38.61       36.87     17.77 o 
  -9  -9   3        2.99       -2.26     17.46 o 
  -8  -9   3        3.73        4.02     20.34 o 
  -7  -9   3        1.66       13.42     16.79 o 
  -6  -9   3      107.05       98.77     14.15 o 
  -5  -9   3       65.62       51.02     15.28 o 
  -4  -9   3       17.69       17.03     15.02 o 
  -3  -9   3        0.47        3.15     17.37 o 
  -2  -9   3        4.69       14.75     14.15 o 
  -1  -9   3       13.04        9.78      9.77 o 
   0  -9   3       14.97       11.02     10.95 o 
   1  -9   3       10.03       10.20     12.40 o 
   2  -9   3       53.15       62.06     12.37 o 
   3  -9   3       23.31       29.14     12.24 o 
   4  -9   3       46.20       44.78     12.57 o 
   5  -9   3       13.96       12.29     11.26 o 
   6  -9   3       62.26       59.54     12.03 o 
   7  -9   3        6.40        6.85     10.31 o 
   8  -9   3       21.36       27.53     11.53 o 
   9  -9   3        9.95       12.30     11.58 o 
  10  -9   3       24.53       25.70     13.85 o 
  11  -9   3       11.05       11.65     14.18 o 
  12  -9   3       35.84       48.96     17.00 o 
  13  -9   3       14.09       16.54     17.12 o 
  14  -9   3       72.39       90.70     27.29 o 
  15  -9   3        1.44        2.10     34.61 o 
 -17  -8   3        2.39       -1.75     37.19 o 
 -16  -8   3       13.62       23.20     17.00 o 
 -15  -8   3        1.97        0.88     19.05 o 
 -14  -8   3       18.64       25.28     18.26 o 
 -13  -8   3        8.86       13.55     14.67 o 
 -12  -8   3       40.30       34.72     17.38 o 
 -11  -8   3       12.34       15.20     16.40 o 
 -10  -8   3       22.75       22.09     16.49 o 
  -9  -8   3       14.54       17.24     16.01 o 
  -8  -8   3       83.44       87.43     17.00 o 
  -7  -8   3      183.82      179.62     14.14 o 
  -6  -8   3       53.51       46.73     12.63 o 
  -5  -8   3      160.14      157.62     15.64 o 
  -4  -8   3       84.08       86.86     14.61 o 
  -3  -8   3       95.62       94.02     10.38 o 
  -2  -8   3        3.19        6.60      8.93 o 
  -1  -8   3       31.00       33.87      9.48 o 
   0  -8   3       56.74       55.99     10.73 o 
   1  -8   3       74.08       77.04     12.92 o 
   2  -8   3       15.04       13.84     11.02 o 
   3  -8   3        4.80        5.56      9.95 o 
   4  -8   3       78.08       71.46     10.89 o 
   5  -8   3       91.77       95.67     10.41 o 
   6  -8   3       51.53       39.98      9.94 o 
   7  -8   3      127.22      121.33     10.81 o 
   8  -8   3        0.67        4.54      9.83 o 
   9  -8   3       17.48       12.18      9.51 o 
  10  -8   3        5.57       10.50     11.82 o 
  11  -8   3       12.25       10.43     13.15 o 
  12  -8   3       16.47       26.68     15.61 o 
  13  -8   3       52.52       49.52     17.01 o 
  14  -8   3       11.17       10.08     16.68 o 
  15  -8   3       51.24       61.13     17.96 o 
  16  -8   3        2.62       -3.05     25.45 o 
 -18  -7   3       25.72       20.21     36.53 o 
 -17  -7   3       15.22       15.16     17.27 o 
 -16  -7   3       19.75       19.69     15.69 o 
 -15  -7   3        0.45        6.32     15.61 o 
 -14  -7   3       22.67       16.15     17.00 o 
 -13  -7   3       37.68       42.33     13.99 o 
 -12  -7   3       51.53       52.63     11.37 o 
 -11  -7   3       11.41       17.33     10.99 o 
 -10  -7   3       94.24       93.32     11.45 o 
  -9  -7   3       38.66       38.01     11.77 o 
  -8  -7   3       12.43       15.51     10.24 o 
  -7  -7   3       33.64       42.04     11.05 o 
  -6  -7   3       44.32       55.34     11.54 o 
  -5  -7   3       28.44       28.77      5.53 o 
  -4  -7   3       18.33       21.67      7.51 o 
  -3  -7   3        8.03       12.19      8.53 o 
  -2  -7   3       58.37       64.59      8.55 o 
  -1  -7   3       88.54       98.88      9.37 o 
   0  -7   3       56.37       61.21      9.85 o 
   1  -7   3       49.88       54.09      9.96 o 
   2  -7   3       28.04       34.22      9.36 o 
   3  -7   3        4.57        6.04      9.12 o 
   4  -7   3       12.93       17.28      8.65 o 
   5  -7   3      174.89      187.38     10.61 o 
   6  -7   3      119.40      117.38     10.09 o 
   7  -7   3      293.13      279.45     11.92 o 
   8  -7   3      136.10      127.73      9.81 o 
   9  -7   3       15.35       16.61      8.86 o 
  10  -7   3        4.97        8.29      9.13 o 
  11  -7   3       35.01       27.75     12.80 o 
  12  -7   3       40.27       35.34     14.83 o 
  13  -7   3       20.24       26.50     15.33 o 
  14  -7   3        6.35        4.60     13.25 o 
  15  -7   3       60.79       55.93     14.78 o 
  16  -7   3       37.74       48.00     17.45 o 
  17  -7   3       10.36       32.20     25.36 o 
 -18  -6   3        4.10        5.49     16.80 o 
 -17  -6   3       26.92       40.72     16.14 o 
 -16  -6   3        5.65        0.66     15.49 o 
 -15  -6   3       44.12       42.81     14.96 o 
 -14  -6   3        4.26       11.19     13.92 o 
 -13  -6   3        4.28        1.72     10.67 o 
 -12  -6   3        4.53        4.94     10.27 o 
 -11  -6   3       75.20       76.04     10.52 o 
 -10  -6   3        0.62        6.78     10.33 o 
  -9  -6   3       17.89       17.68      9.31 o 
  -8  -6   3        1.47       -0.52      7.88 o 
  -7  -6   3       21.46       23.16      8.01 o 
  -6  -6   3      209.26      217.60      9.13 o 
  -5  -6   3      276.44      276.03      8.86 o 
  -4  -6   3       42.17       39.31      5.75 o 
  -3  -6   3       70.74       75.86      7.77 o 
  -2  -6   3       86.38       90.85      7.91 o 
  -1  -6   3       41.45       52.31      7.76 o 
   0  -6   3      171.13      187.53      8.70 o 
   1  -6   3      100.53      100.05      7.96 o 
   2  -6   3       31.64       30.63      8.29 o 
   3  -6   3       16.34       17.09      7.51 o 
   4  -6   3        9.82        9.01      7.60 o 
   5  -6   3       78.95       79.68      8.73 o 
   6  -6   3      225.88      231.16     10.38 o 
   7  -6   3      150.43      143.19      9.40 o 
   8  -6   3      154.06      162.61     10.91 o 
   9  -6   3       37.13       41.69      9.89 o 
  10  -6   3        5.30        3.34      9.57 o 
  11  -6   3       16.04       12.06     13.17 o 
  12  -6   3       34.65       42.74     14.11 o 
  13  -6   3       27.02       37.09     12.32 o 
  14  -6   3        5.32        7.54     12.67 o 
  15  -6   3       29.50       29.58     13.58 o 
  16  -6   3        7.13        3.84     13.94 o 
  17  -6   3        2.22        5.74     19.35 o 
  18  -6   3       21.64       33.83     36.42 o 
 -19  -5   3       30.07       21.09     20.39 o 
 -18  -5   3       43.13       66.29     16.46 o 
 -17  -5   3        5.85        8.66     14.85 o 
 -16  -5   3        5.45        4.07     16.40 o 
 -15  -5   3       15.16       21.76     11.92 o 
 -14  -5   3       69.86       74.37     11.84 o 
 -13  -5   3       42.94       43.30      9.64 o 
 -12  -5   3       19.06       17.07      9.84 o 
 -11  -5   3       12.60        8.19      9.23 o 
 -10  -5   3       50.82       56.05      9.43 o 
  -9  -5   3        8.15       12.05      5.90 o 
  -8  -5   3       30.80       27.68      6.62 o 
  -7  -5   3       61.67       62.74      6.99 o 
  -6  -5   3       35.45       39.12      7.11 o 
  -5  -5   3       27.00       21.61      6.45 o 
  -4  -5   3       88.45       92.15      6.73 o 
  -3  -5   3        3.64        1.95      5.28 o 
  -2  -5   3      152.90      154.55      7.01 o 
  -1  -5   3      114.24      117.49      7.09 o 
   0  -5   3       43.81       56.11      6.25 o 
   1  -5   3       92.21      104.83      6.84 o 
   2  -5   3      161.09      171.12      7.58 o 
   3  -5   3      151.89      154.72      7.64 o 
   4  -5   3      225.29      235.25      8.43 o 
   5  -5   3      158.45      161.93      9.09 o 
   6  -5   3       38.95       44.77      8.16 o 
   7  -5   3       76.69       75.47      8.89 o 
   8  -5   3      196.48      193.62     10.45 o 
   9  -5   3      114.09      112.49     10.64 o 
  10  -5   3        1.13        0.80      9.43 o 
  11  -5   3        1.08        0.29     12.33 o 
  12  -5   3       81.45       74.78     11.91 o 
  13  -5   3       54.56       59.67     12.31 o 
  14  -5   3      105.69       93.24     13.24 o 
  15  -5   3        5.17        8.61     12.78 o 
  16  -5   3       57.00       61.57     13.78 o 
  17  -5   3       47.19       45.21     16.16 o 
  18  -5   3        0.26       10.57     19.57 o 
 -19  -4   3       33.35       36.83     19.51 o 
 -18  -4   3       29.27       30.60     15.67 o 
 -17  -4   3        2.79        1.18     14.07 o 
 -16  -4   3        6.67        6.18     11.50 o 
 -15  -4   3       18.18       15.76     10.97 o 
 -14  -4   3       16.88       18.55     10.60 o 
 -13  -4   3        2.35        3.93      8.62 o 
 -12  -4   3      120.18      122.22      9.42 o 
 -11  -4   3       34.48       30.39      8.94 o 
 -10  -4   3       37.60       37.37      8.51 o 
  -9  -4   3       22.56       24.91      4.65 o 
  -8  -4   3      166.09      162.58      5.84 o 
  -7  -4   3      219.40      214.27      6.31 o 
  -6  -4   3        1.30        2.87      5.50 o 
  -5  -4   3        4.54        3.18      5.82 o 
  -4  -4   3       28.21       25.97      6.04 o 
  -3  -4   3       27.70       27.08      5.75 o 
  -2  -4   3        4.28        4.89      5.68 o 
  -1  -4   3      172.77      177.38      8.25 o 
   0  -4   3      196.26      211.65      6.80 o 
   1  -4   3       56.95       68.34      6.17 o 
   2  -4   3      248.54      256.79      7.63 o 
   3  -4   3      171.95      175.17      7.25 o 
   4  -4   3      195.90      190.97      7.61 o 
   5  -4   3       46.58       42.84      6.62 o 
   6  -4   3        0.30        0.03      6.61 o 
   7  -4   3       49.10       46.22      7.67 o 
   8  -4   3       39.31       29.54      7.81 o 
   9  -4   3       70.82       69.54      9.06 o 
  10  -4   3       72.29       64.66      8.13 o 
  11  -4   3       16.55       13.96      7.78 o 
  12  -4   3       43.19       47.69     10.86 o 
  13  -4   3       88.12       70.87     12.01 o 
  14  -4   3       64.36       65.37     12.30 o 
  15  -4   3       38.01       35.06     12.29 o 
  16  -4   3       30.16       27.66     12.51 o 
  17  -4   3        8.17        6.82     15.09 o 
  18  -4   3       29.02       36.20     16.16 o 
  19  -4   3        9.28       32.82     25.13 o 
 -20  -3   3       14.51       21.55     24.68 o 
 -19  -3   3       20.78       27.21     22.77 o 
 -18  -3   3       53.51       56.57     17.95 o 
 -17  -3   3        2.16        6.19     10.75 o 
 -16  -3   3       22.82       18.61     11.32 o 
 -15  -3   3       44.83       45.61     11.09 o 
 -14  -3   3       22.90       16.41      9.91 o 
 -13  -3   3       54.90       52.73      8.30 o 
 -12  -3   3        6.31        3.91      7.90 o 
 -11  -3   3       75.82       74.25      8.15 o 
 -10  -3   3       30.52       30.23      5.88 o 
  -9  -3   3       11.37        9.14      5.27 o 
  -8  -3   3        3.26        2.59      4.24 o 
  -7  -3   3       18.46       18.01      2.69 o 
  -6  -3   3      330.91      347.39      6.23 o 
  -5  -3   3       67.52       61.80      3.96 o 
  -4  -3   3       11.80       10.94      4.65 o 
  -3  -3   3        6.57        9.19      4.84 o 
  -2  -3   3        7.59        5.08      4.57 o 
  -1  -3   3      174.02      178.38      4.49 o 
   0  -3   3      428.44      429.72      6.08 o 
   1  -3   3      446.93      437.04      6.86 o 
   2  -3   3      383.20      381.74      8.21 o 
   3  -3   3      242.57      234.28      6.84 o 
   4  -3   3       48.86       44.73      5.79 o 
   5  -3   3       10.72       11.54      5.50 o 
   6  -3   3       59.65       59.30      5.90 o 
   7  -3   3        1.76        1.59      5.49 o 
   8  -3   3       12.26       10.63      5.66 o 
   9  -3   3        6.32        3.73      4.94 o 
  10  -3   3        3.82        3.18      6.46 o 
  11  -3   3       41.11       40.15      6.74 o 
  12  -3   3      105.32      104.62     10.33 o 
  13  -3   3       39.37       38.78     10.88 o 
  14  -3   3        0.56        9.62     10.99 o 
  15  -3   3       82.60       72.35     12.08 o 
  16  -3   3        4.88       11.39     15.72 o 
  17  -3   3       17.04       17.64     14.74 o 
  18  -3   3        7.06        4.98     15.66 o 
  19  -3   3       18.77       22.30     20.50 o 
 -20  -2   3        3.02       12.84     24.09 o 
 -19  -2   3       21.21       11.64     22.27 o 
 -18  -2   3        3.37        7.29     13.77 o 
 -17  -2   3       38.34       41.79     10.86 o 
 -16  -2   3        1.96        4.32      9.95 o 
 -15  -2   3       27.88       27.25      9.44 o 
 -14  -2   3      132.66      129.29     11.25 o 
 -13  -2   3       94.51       91.92      8.14 o 
 -12  -2   3       46.21       47.29      7.56 o 
 -11  -2   3       56.79       56.00      5.72 o 
 -10  -2   3        3.72        8.22      5.25 o 
  -9  -2   3       83.76       80.20      5.71 o 
  -8  -2   3        4.28        3.08      4.26 o 
  -7  -2   3       53.62       64.79      4.68 o 
  -6  -2   3      106.10      107.24      4.44 o 
  -5  -2   3      157.69      156.80      3.77 o 
  -4  -2   3       25.57       27.66      4.03 o 
  -3  -2   3        8.40        9.55      4.53 o 
  -2  -2   3       14.42        9.46      3.25 o 
  -1  -2   3      205.99      193.13      3.67 o 
   0  -2   3      139.91      131.06      3.83 o 
   1  -2   3      185.37      174.66      4.54 o 
   2  -2   3      207.70      208.28      5.00 o 
   3  -2   3       84.16       89.75      4.43 o 
   4  -2   3        2.32        3.68      4.27 o 
   5  -2   3       27.11       22.46      4.47 o 
   6  -2   3        5.03        3.70      3.90 o 
   7  -2   3        5.54        6.26      3.84 o 
   8  -2   3       12.92        9.93      4.01 o 
   9  -2   3       37.25       37.04      4.38 o 
  10  -2   3       39.98       35.63      4.86 o 
  11  -2   3       88.73       89.06      6.50 o 
  12  -2   3        9.45        7.63      8.84 o 
  13  -2   3       54.45       59.93      9.83 o 
  14  -2   3       51.78       42.95     10.36 o 
  15  -2   3        7.12       15.21     10.20 o 
  16  -2   3       35.73       26.81     13.58 o 
  17  -2   3        3.48       15.08     13.98 o 
  18  -2   3       12.64       12.50     15.59 o 
  19  -2   3        1.94        0.17     16.48 o 
  20  -2   3       15.29       -9.63     35.56 o 
 -20  -1   3       22.38       28.73     18.98 o 
 -19  -1   3       34.70       40.77     17.80 o 
 -18  -1   3        1.15        2.64     13.53 o 
 -17  -1   3        8.39       20.36     11.34 o 
 -16  -1   3       59.26       65.54     10.41 o 
 -15  -1   3       18.63       18.54      9.21 o 
 -14  -1   3       24.13       20.41      8.84 o 
 -13  -1   3      107.48      104.17      9.27 o 
 -12  -1   3       34.23       31.26      6.63 o 
 -11  -1   3       38.18       38.57      5.11 o 
 -10  -1   3       24.08       24.86      4.93 o 
  -9  -1   3       32.26       28.74      4.96 o 
  -8  -1   3       48.49       43.25      4.86 o 
  -7  -1   3       28.27       29.18      4.26 o 
  -6  -1   3       58.27       59.81      4.21 o 
  -5  -1   3       91.05       94.06      4.06 o 
  -4  -1   3      271.66      283.46      4.65 o 
  -3  -1   3       36.12       33.69      4.11 o 
  -2  -1   3      155.66      160.68      4.04 o 
  -1  -1   3      116.83      124.36      3.27 o 
   0  -1   3      112.12      112.06      3.13 o 
   1  -1   3       70.21       68.69      3.19 o 
   2  -1   3       19.18       21.03      3.04 o 
   3  -1   3       15.91       15.96      2.45 o 
   4  -1   3        8.66       10.55      2.97 o 
   5  -1   3        0.85        1.05      3.14 o 
   6  -1   3       50.52       51.72      4.27 o 
   7  -1   3       24.67       24.81      4.16 o 
   8  -1   3        3.13        5.47      5.21 o 
   9  -1   3       40.68       35.88      3.31 o 
  10  -1   3       29.45       26.42      4.18 o 
  11  -1   3       34.39       32.33      5.26 o 
  12  -1   3       19.93       24.30      8.64 o 
  13  -1   3       14.75       14.16      8.90 o 
  14  -1   3       18.92       20.19      9.52 o 
  15  -1   3       21.84       23.94     11.76 o 
  16  -1   3        8.08        8.32     12.26 o 
  17  -1   3       23.87       35.58     14.44 o 
  18  -1   3        2.53        7.13     15.39 o 
  19  -1   3       19.87       18.76     15.85 o 
  20  -1   3       45.18       51.08     24.70 o 
 -20   0   3       47.90       69.03     19.54 o 
 -19   0   3        6.52        8.93     17.58 o 
 -18   0   3        2.60        9.45     13.54 o 
 -17   0   3        1.59       11.79     15.31 o 
 -16   0   3       10.56       17.21     10.85 o 
 -15   0   3       52.46       57.03     10.61 o 
 -14   0   3       42.40       40.06      8.91 o 
 -13   0   3      205.92      208.36     10.22 o 
 -12   0   3      476.08      493.60     13.33 o 
 -11   0   3        5.49        5.80      7.00 o 
 -10   0   3        3.65        4.75      5.16 o 
  -9   0   3       38.79       39.20      4.39 o 
  -8   0   3        5.18        3.41      3.76 o 
  -7   0   3       77.54       76.26      4.21 o 
  -6   0   3        5.47        3.11      3.55 o 
  -5   0   3        0.38        1.55      2.97 o 
  -4   0   3      283.49      287.59      3.54 o 
  -3   0   3       19.17       19.20      2.99 o 
  -2   0   3        0.16       -0.10      2.31 o 
  -1   0   3      238.80      225.77      3.56 o 
   0   0   3      249.43      228.96      3.73 o 
   1   0   3      118.03      107.28      2.76 o 
   2   0   3        3.82        3.23      2.61 o 
   3   0   3       13.41       10.72      2.44 o 
   4   0   3       10.13        7.39      2.71 o 
   5   0   3        0.11        0.96      2.89 o 
   6   0   3       21.31       21.21      3.10 o 
   7   0   3        1.91        4.52      3.36 o 
   8   0   3        0.14       -0.10      2.82 o 
   9   0   3        0.36        0.57      3.62 o 
  10   0   3       65.02       58.68      4.62 o 
  11   0   3       14.78       11.69      5.44 o 
  12   0   3       13.00       12.01      8.36 o 
  13   0   3       41.60       46.66      9.08 o 
  14   0   3       60.99       58.91     11.73 o 
  15   0   3       14.41       17.96     11.70 o 
  16   0   3        3.25       12.64     12.40 o 
  17   0   3        0.30        4.47     13.05 o 
  18   0   3        4.67       14.37     14.05 o 
  19   0   3        0.86        9.04     15.66 o 
  20   0   3        0.73        3.63     22.75 o 
 -21   1   3       12.87       14.27     33.42 o 
 -20   1   3       22.60       29.47     19.10 o 
 -19   1   3       34.72       41.23     18.27 o 
 -18   1   3        1.29       -1.91     14.10 o 
 -17   1   3        8.21       16.70     13.49 o 
 -16   1   3       59.33       69.40     11.39 o 
 -15   1   3       17.66       10.30     10.00 o 
 -14   1   3       23.57       26.07      9.62 o 
 -13   1   3      107.12      110.07     10.29 o 
 -12   1   3       34.63       32.24      7.57 o 
 -11   1   3       38.77       41.31      5.19 o 
 -10   1   3       23.59       24.18      4.68 o 
  -9   1   3       32.72       31.18      4.64 o 
  -8   1   3       47.95       47.09      4.57 o 
  -7   1   3       28.53       29.93      4.06 o 
  -6   1   3       58.98       62.47      4.00 o 
  -5   1   3       90.49       93.96      3.41 o 
  -4   1   3      271.25      284.55      4.42 o 
  -3   1   3       36.07       37.06      3.20 o 
  -2   1   3      155.84      159.86      3.58 o 
  -1   1   3      117.41      121.83      2.86 o 
   0   1   3      112.10      111.98      2.74 o 
   1   1   3       70.51       69.07      3.25 o 
   2   1   3       19.27       25.08      2.92 o 
   3   1   3       15.78       18.26      2.66 o 
   4   1   3        8.64       10.62      3.15 o 
   5   1   3        0.84        1.51      3.25 o 
   6   1   3       50.71       53.12      3.12 o 
   7   1   3       23.78       26.93      2.82 o 
   8   1   3        3.23        3.47      2.20 o 
   9   1   3       41.72       39.56      3.03 o 
  10   1   3       28.76       27.39      4.06 o 
  11   1   3       33.94       40.36      6.28 o 
  12   1   3       20.83       17.17      6.39 o 
  13   1   3       14.95       14.68     10.29 o 
  14   1   3       18.61       10.78     11.23 o 
  15   1   3       21.68       19.57     11.63 o 
  16   1   3        8.29       11.87     12.55 o 
  17   1   3       22.87       22.20     13.04 o 
  18   1   3        2.42        9.43     16.44 o 
  19   1   3       19.78       20.62     14.93 o 
  20   1   3       45.81       52.06     24.99 o 
 -21   2   3        8.47       22.94     33.88 o 
 -20   2   3        3.22        5.03     18.88 o 
 -19   2   3       20.72       23.71     18.43 o 
 -18   2   3        3.30       -2.48     14.33 o 
 -17   2   3       38.97       45.81     14.27 o 
 -16   2   3        1.74        3.89     12.92 o 
 -15   2   3       26.91       28.08     10.54 o 
 -14   2   3      133.69      142.12     11.34 o 
 -13   2   3       94.98       90.24      8.52 o 
 -12   2   3       46.14       45.95      7.32 o 
 -11   2   3       57.74       61.88      7.01 o 
 -10   2   3        3.92        7.38      3.83 o 
  -9   2   3       84.78       81.40      4.93 o 
  -8   2   3        4.20        2.99      4.41 o 
  -7   2   3       52.23       60.79      4.94 o 
  -6   2   3      105.49      106.92      4.37 o 
  -5   2   3      157.52      153.19      5.61 o 
  -4   2   3       25.95       31.07      3.87 o 
  -3   2   3        8.47        8.39      2.63 o 
  -2   2   3       14.32       11.75      2.60 o 
  -1   2   3      205.39      206.26      3.63 o 
   0   2   3      140.21      132.86      4.12 o 
   1   2   3      185.21      178.67      4.68 o 
   2   2   3      208.17      203.84      5.72 o 
   3   2   3       83.57       87.18      5.38 o 
   4   2   3        2.26        3.56      3.88 o 
   5   2   3       27.12       27.23      4.32 o 
   6   2   3        4.98        5.45      3.66 o 
   7   2   3        5.64        6.78      3.62 o 
   8   2   3       12.19       10.63      3.41 o 
   9   2   3       37.92       30.21      2.75 o 
  10   2   3       40.81       33.94      3.76 o 
  11   2   3       86.93       72.40      8.91 o 
  12   2   3        9.35       11.25      8.15 o 
  13   2   3       56.02       69.23     11.26 o 
  14   2   3       51.92       39.37     11.78 o 
  15   2   3        7.58        8.35     11.79 o 
  16   2   3       36.32       40.99     12.88 o 
  17   2   3        3.37        9.88     13.43 o 
  18   2   3       12.51       16.10     13.93 o 
  19   2   3        1.97        8.05     14.85 o 
  20   2   3       14.62       19.34     20.77 o 
 -21   3   3       25.62       36.02     35.21 o 
 -20   3   3       13.93       18.21     19.89 o 
 -19   3   3       20.27       27.52     18.79 o 
 -18   3   3       54.27       58.30     15.70 o 
 -17   3   3        2.12       10.00     14.13 o 
 -16   3   3       21.87       18.88     13.16 o 
 -15   3   3       45.90       44.58     10.82 o 
 -14   3   3       23.16       23.74     11.49 o 
 -13   3   3       54.96       53.18      7.86 o 
 -12   3   3        6.07        9.61      7.18 o 
 -11   3   3       75.56       67.94      7.70 o 
 -10   3   3       29.64       28.68      6.98 o 
  -9   3   3       10.94        8.11      6.44 o 
  -8   3   3        3.60       -1.76      7.20 o 
  -7   3   3       18.19       13.23      8.14 o 
  -6   3   3      331.96      340.67      8.80 o 
  -5   3   3       68.55       67.08      6.35 o 
  -4   3   3       12.13       11.12      4.29 o 
  -3   3   3        6.46        5.80      4.08 o 
  -2   3   3        7.39        7.66      3.37 o 
  -1   3   3      173.48      166.42      3.83 o 
   0   3   3      427.95      425.33      6.26 o 
   1   3   3      447.98      441.58      7.97 o 
   2   3   3      383.99      380.47     10.02 o 
   3   3   3      242.86      228.98      7.25 o 
   4   3   3       48.26       47.36      5.54 o 
   5   3   3       11.08       13.04      6.02 o 
   6   3   3       60.07       59.11      6.30 o 
   7   3   3        1.59        1.40      5.27 o 
   8   3   3       12.32       11.22      4.85 o 
   9   3   3        6.35        7.64      4.61 o 
  10   3   3        4.12        5.50      5.72 o 
  11   3   3       41.31       42.04      6.32 o 
  12   3   3      103.41       99.99      9.56 o 
  13   3   3       39.82       47.05     11.57 o 
  14   3   3        0.41        8.98     12.97 o 
  15   3   3       82.39       84.87     13.13 o 
  16   3   3        5.14        8.34     12.85 o 
  17   3   3       16.95       21.68     13.52 o 
  18   3   3        6.81       14.93     14.48 o 
  19   3   3       19.08       16.75     14.92 o 
  20   3   3       30.06       37.40     20.94 o 
 -20   4   3       16.67       26.39     34.18 o 
 -19   4   3       33.82       42.70     19.83 o 
 -18   4   3       29.64       39.69     16.20 o 
 -17   4   3        2.84        6.23     14.68 o 
 -16   4   3        6.46        9.29     13.93 o 
 -15   4   3       17.95       14.28     15.59 o 
 -14   4   3       17.18       16.46     11.61 o 
 -13   4   3        2.42        1.48      9.35 o 
 -12   4   3      122.34      111.92      8.82 o 
 -11   4   3       33.88       31.89      7.93 o 
 -10   4   3       38.55       34.89      8.87 o 
  -9   4   3       21.71       30.81      8.48 o 
  -8   4   3      165.24      161.40     10.78 o 
  -7   4   3      221.58      216.04     10.96 o 
  -6   4   3        1.34        2.46      7.50 o 
  -5   4   3        4.61        7.29      5.40 o 
  -4   4   3       28.29       25.84      5.33 o 
  -3   4   3       28.15       24.44      3.34 o 
  -2   4   3        4.14        4.55      4.18 o 
  -1   4   3      172.72      173.28      4.38 o 
   0   4   3      197.27      209.92      5.23 o 
   1   4   3       57.08       68.86      6.01 o 
   2   4   3      247.24      251.05     10.55 o 
   3   4   3      172.83      174.67      7.85 o 
   4   4   3      196.57      186.16      7.28 o 
   5   4   3       46.12       43.05      6.93 o 
   6   4   3        0.33        3.09      6.61 o 
   7   4   3       49.15       52.77      7.25 o 
   8   4   3       38.61       39.18      6.91 o 
   9   4   3       71.23       71.74      7.56 o 
  10   4   3       71.35       67.76      7.41 o 
  11   4   3       16.50       13.19      6.73 o 
  12   4   3       43.59       40.96      8.29 o 
  13   4   3       87.44       70.21     12.49 o 
  14   4   3       65.07       64.53     12.81 o 
  15   4   3       38.68       35.37     13.05 o 
  16   4   3       30.82       30.39     13.43 o 
  17   4   3        8.01        9.64     13.71 o 
  18   4   3       28.97       45.60     15.21 o 
  19   4   3        9.14        3.74     20.25 o 
  20   4   3        0.48        2.22     35.58 o 
 -19   5   3       30.75       23.04     24.30 o 
 -18   5   3       43.73       48.16     16.64 o 
 -17   5   3        5.58        9.62     15.44 o 
 -16   5   3        5.31        3.42     17.01 o 
 -15   5   3       15.45       23.37     16.59 o 
 -14   5   3       70.30       62.43     12.87 o 
 -13   5   3       44.69       42.18     10.48 o 
 -12   5   3       18.53       12.90      8.50 o 
 -11   5   3       12.84        9.66      9.49 o 
 -10   5   3       50.79       53.97     10.03 o 
  -9   5   3        8.40       16.19     10.45 o 
  -8   5   3       29.83       28.62     10.41 o 
  -7   5   3       62.39       65.75      9.17 o 
  -6   5   3       36.36       39.62      7.72 o 
  -5   5   3       26.24       23.64      7.08 o 
  -4   5   3       89.46       85.74      7.24 o 
  -3   5   3        3.53        2.47      4.52 o 
  -2   5   3      152.98      155.84      6.25 o 
  -1   5   3      114.58      113.42      5.36 o 
   0   5   3       44.09       51.12      4.39 o 
   1   5   3       91.40      103.58      8.12 o 
   2   5   3      160.23      169.80     10.69 o 
   3   5   3      151.35      156.92      9.46 o 
   4   5   3      226.96      228.62      9.93 o 
   5   5   3      158.18      163.08      8.66 o 
   6   5   3       38.32       49.08      8.72 o 
   7   5   3       75.87       82.24      8.70 o 
   8   5   3      198.52      204.04     10.12 o 
   9   5   3      113.19      113.63      9.60 o 
  10   5   3        0.94        2.41      8.07 o 
  11   5   3        0.94        4.84      7.66 o 
  12   5   3       81.75       81.97      8.89 o 
  13   5   3       54.35       61.08     12.32 o 
  14   5   3      104.21       83.53     13.39 o 
  15   5   3        5.50        7.87     13.03 o 
  16   5   3       57.90       54.28     14.19 o 
  17   5   3       48.24       57.25     15.13 o 
  18   5   3        0.22        5.54     16.85 o 
  19   5   3        5.31        9.62     24.75 o 
 -18   6   3        3.90       -2.37     20.35 o 
 -17   6   3       26.97       31.44     19.44 o 
 -16   6   3        5.95        7.32     17.90 o 
 -15   6   3       44.31       39.27     17.37 o 
 -14   6   3        4.55       12.27     16.39 o 
 -13   6   3        4.43        4.71     10.87 o 
 -12   6   3        4.10        6.71     10.74 o 
 -11   6   3       74.62       75.23     11.36 o 
 -10   6   3        0.73        0.64     11.30 o 
  -9   6   3       18.32        8.79     10.12 o 
  -8   6   3        1.42       -2.10     10.12 o 
  -7   6   3       22.25       21.99      8.55 o 
  -6   6   3      210.07      208.02      9.96 o 
  -5   6   3      277.97      273.16     10.17 o 
  -4   6   3       41.43       38.44      7.71 o 
  -3   6   3       70.29       67.28      6.12 o 
  -2   6   3       86.87       78.65      5.98 o 
  -1   6   3       41.64       53.51      6.27 o 
   0   6   3      170.00      179.10      7.92 o 
   1   6   3      100.46       85.69      9.91 o 
   2   6   3       30.73       23.10      9.79 o 
   3   6   3       16.15       11.27     11.65 o 
   4   6   3        9.40        7.32      9.33 o 
   5   6   3       80.35       78.12     10.69 o 
   6   6   3      224.58      220.98     11.40 o 
   7   6   3      150.89      153.35     11.25 o 
   8   6   3      155.50      158.09     11.46 o 
   9   6   3       36.15       31.64      9.43 o 
  10   6   3        5.43        9.31      9.44 o 
  11   6   3       16.58       21.04      8.88 o 
  12   6   3       34.34       30.50     10.08 o 
  13   6   3       26.50       32.17     10.35 o 
  14   6   3        5.37       11.25     12.62 o 
  15   6   3       28.44       24.50     13.63 o 
  16   6   3        6.59        2.05     15.93 o 
  17   6   3        2.08        9.67     16.39 o 
  18   6   3       21.30       17.81     24.32 o 
 -18   7   3       26.50        8.66     37.23 o 
 -17   7   3       14.70       30.82     24.11 o 
 -16   7   3       20.71       18.46     19.13 o 
 -15   7   3        0.53       -0.26     21.43 o 
 -14   7   3       22.76       16.92     17.33 o 
 -13   7   3       36.70       30.41     14.26 o 
 -12   7   3       52.11       48.63     11.95 o 
 -11   7   3       11.82       10.64     12.67 o 
 -10   7   3       93.98       89.25     13.80 o 
  -9   7   3       38.56       29.49      9.84 o 
  -8   7   3       12.81       13.92      9.41 o 
  -7   7   3       34.20       39.63      9.39 o 
  -6   7   3       44.91       51.40      9.37 o 
  -5   7   3       28.11       26.43      8.78 o 
  -4   7   3       18.06       24.95      8.29 o 
  -3   7   3        8.04       12.51      7.99 o 
  -2   7   3       58.95       65.17     10.26 o 
  -1   7   3       88.80       97.21      7.69 o 
   0   7   3       57.10       61.70     10.42 o 
   1   7   3       48.80       54.32     11.58 o 
   2   7   3       27.95       30.71     11.52 o 
   3   7   3        4.92        9.16      9.95 o 
   4   7   3       12.84        8.62     10.81 o 
   5   7   3      174.69      166.13     15.34 o 
   6   7   3      119.10      127.12     14.16 o 
   7   7   3      294.52      297.33     13.09 o 
   8   7   3      134.21      142.19     12.13 o 
   9   7   3       14.88       20.16      9.87 o 
  10   7   3        5.18       10.84      9.93 o 
  11   7   3       35.24       30.01      9.80 o 
  12   7   3       40.30       36.83     10.97 o 
  13   7   3       20.06       17.07     14.46 o 
  14   7   3        6.16        8.76     15.03 o 
  15   7   3       61.91       67.94     16.59 o 
  16   7   3       37.26       40.03     16.95 o 
  17   7   3        9.58       12.64     25.34 o 
 -17   8   3        2.66       -2.23     37.55 o 
 -16   8   3       14.01       27.52     25.25 o 
 -15   8   3        1.75        2.07     19.09 o 
 -14   8   3       17.84        8.47     18.52 o 
 -13   8   3        8.81       11.98     18.08 o 
 -12   8   3       39.86       38.71     18.40 o 
 -11   8   3       12.40       14.77     11.97 o 
 -10   8   3       22.05       21.95     10.65 o 
  -9   8   3       14.59       15.46     10.33 o 
  -8   8   3       85.14       88.09     10.88 o 
  -7   8   3      184.24      175.70     11.44 o 
  -6   8   3       52.25       48.74      9.85 o 
  -5   8   3      158.31      149.11     10.46 o 
  -4   8   3       84.43       83.57      9.46 o 
  -3   8   3       93.86       91.89     11.58 o 
  -2   8   3        3.33       10.28     10.58 o 
  -1   8   3       31.07       34.60     10.61 o 
   0   8   3       56.69       59.91     11.77 o 
   1   8   3       74.59       76.31     13.43 o 
   2   8   3       15.22       11.04     12.85 o 
   3   8   3        4.73        5.87     12.57 o 
   4   8   3       78.54       71.11     10.30 o 
   5   8   3       90.17       81.67     14.22 o 
   6   8   3       52.24       43.83     13.88 o 
   7   8   3      126.14      127.63     15.40 o 
   8   8   3        0.54        0.78     12.54 o 
   9   8   3       16.89       10.94     11.27 o 
  10   8   3        5.73        7.73     10.79 o 
  11   8   3       12.90       19.61     12.65 o 
  12   8   3       16.64       21.32     13.19 o 
  13   8   3       51.71       63.52     19.55 o 
  14   8   3       11.65       10.72     19.42 o 
  15   8   3       51.33       63.08     17.95 o 
  16   8   3        2.32       -8.52     24.98 o 
 -15   9   3       18.91       12.75     26.19 o 
 -14   9   3        2.08       -2.14     25.13 o 
 -13   9   3        8.89       10.26     19.10 o 
 -12   9   3       13.88       19.92     19.34 o 
 -11   9   3       16.74       18.65     13.90 o 
 -10   9   3       39.71       28.97     14.03 o 
  -9   9   3        2.92        7.45     13.13 o 
  -8   9   3        3.74        1.60     12.66 o 
  -7   9   3        1.45        9.90     12.65 o 
  -6   9   3      105.74       95.16     15.03 o 
  -5   9   3       65.87       64.95     12.73 o 
  -4   9   3       17.36       26.34     11.84 o 
  -3   9   3        0.48        3.60     11.50 o 
  -2   9   3        5.01        2.95     11.42 o 
  -1   9   3       13.20       15.95     11.14 o 
   0   9   3       14.43        5.12     12.06 o 
   1   9   3       10.23        8.43     13.27 o 
   2   9   3       53.28       51.94     14.02 o 
   3   9   3       23.33       21.26     14.02 o 
   4   9   3       45.40       35.56     11.87 o 
   5   9   3       14.30       12.94     11.81 o 
   6   9   3       62.50       54.83     15.48 o 
   7   9   3        6.43       14.19     13.16 o 
   8   9   3       21.18       23.91     17.37 o 
   9   9   3       10.10       10.01     15.30 o 
  10   9   3       23.94       26.41     15.61 o 
  11   9   3       11.05       13.83     15.63 o 
  12   9   3       36.00       27.51     16.36 o 
  13   9   3       14.64       22.79     19.52 o 
  14   9   3       73.09       95.93     36.59 o 
 -13  10   3       14.05       16.80     39.40 o 
 -12  10   3       10.00       -2.98     20.54 o 
 -11  10   3       24.48       17.14     17.42 o 
 -10  10   3        0.96        7.68     14.67 o 
  -9  10   3       16.66       16.35     14.26 o 
  -8  10   3      141.36      134.59     17.18 o 
  -7  10   3      107.59      106.21     16.56 o 
  -6  10   3       34.43       42.96     13.71 o 
  -5  10   3       82.75       93.41     14.20 o 
  -4  10   3       16.22       12.17     12.83 o 
  -3  10   3       22.52       27.54     12.88 o 
  -2  10   3        3.31       10.99     12.61 o 
  -1  10   3       21.15       17.93     12.62 o 
   0  10   3       44.93       51.71     12.89 o 
   1  10   3        4.73        7.10     13.55 o 
   2  10   3       26.11       30.10     13.61 o 
   3  10   3       33.30       50.07     15.75 o 
   4  10   3       30.43       38.33     18.96 o 
   5  10   3       40.78       36.66     19.56 o 
   6  10   3       30.76       41.86     14.89 o 
   7  10   3       70.92       69.04     14.21 o 
   8  10   3        6.16        7.48     16.40 o 
   9  10   3       30.10       33.51     16.73 o 
  10  10   3        1.27       21.34     19.41 o 
  11  10   3       10.49       18.96     19.87 o 
  12  10   3       35.18       31.16     20.46 o 
 -11  11   3        1.59        6.28     26.52 o 
 -10  11   3        4.32       12.26     18.00 o 
  -9  11   3        5.94       14.13     17.38 o 
  -8  11   3       15.53       26.58     15.30 o 
  -7  11   3        8.82       10.27     15.21 o 
  -6  11   3       62.07       56.11     15.25 o 
  -5  11   3       12.20       13.59     14.35 o 
  -4  11   3       85.38       89.87     15.34 o 
  -3  11   3       10.30       17.22     13.95 o 
  -2  11   3        8.23       15.51     13.74 o 
  -1  11   3       24.49       28.06     13.95 o 
   0  11   3       12.38       14.11     15.14 o 
   1  11   3       35.00       28.37     13.68 o 
   2  11   3        2.60        7.56     13.67 o 
   3  11   3        6.44        6.30     19.89 o 
   4  11   3        9.94       14.20     19.88 o 
   5  11   3        1.19        7.17     20.03 o 
   6  11   3       13.80       44.33     20.85 o 
   7  11   3        9.25       26.35     19.82 o 
   8  11   3       36.87       53.22     22.06 o 
   9  11   3        9.92       20.88     18.51 o 
  10  11   3       11.04       38.84     26.06 o 
  11  11   3       18.30       16.60     25.84 o 
  12  11   3       15.77        6.25     25.98 o 
  -9  12   3       13.63       -0.19     28.82 o 
  -8  12   3       16.12       22.19     22.08 o 
  -7  12   3       10.57       13.79     27.66 o 
  -6  12   3       28.60       31.71     19.25 o 
  -5  12   3       20.02       31.40     18.98 o 
  -4  12   3       25.71       18.90     18.94 o 
  -3  12   3       25.83       29.50     19.14 o 
  -2  12   3       33.64       47.09     18.60 o 
  -1  12   3        5.72       15.75     17.77 o 
   0  12   3       28.11       37.60     18.71 o 
   1  12   3       14.87       16.58     17.95 o 
   2  12   3       13.24       24.40     21.80 o 
   3  12   3        4.59        9.93     21.42 o 
   4  12   3        2.71       31.22     22.02 o 
   5  12   3       10.60       20.92     21.77 o 
   6  12   3        7.40       17.26     22.10 o 
   7  12   3      103.00      116.32     31.94 o 
   8  12   3       11.50       11.12     41.26 o 
   9  12   3       18.50       19.75     42.61 o 
  -4 -13   4      170.23      149.35     42.38 o 
  -3 -13   4       65.95       71.33     39.92 o 
  -2 -13   4       76.46       70.99     28.11 o 
  -1 -13   4       36.80       29.39     26.65 o 
   0 -13   4       92.55       75.54     41.25 o 
   1 -13   4      117.50       88.36     44.60 o 
  -7 -12   4       85.31       87.69     26.21 o 
  -6 -12   4      676.40      721.81     31.42 o 
  -5 -12   4      289.07      281.25     24.80 o 
  -4 -12   4      134.12      154.26     23.00 o 
  -3 -12   4      389.62      385.87     22.23 o 
  -2 -12   4        5.24       -1.59     16.88 o 
  -1 -12   4       78.92       90.66     21.62 o 
   0 -12   4       30.60       19.79     17.44 o 
   1 -12   4      285.92      260.45     20.32 o 
   2 -12   4      380.69      388.46     27.00 o 
   3 -12   4       42.80       65.26     21.65 o 
   4 -12   4      176.06      175.01     23.20 o 
   5 -12   4       67.65       85.12     22.43 o 
   6 -12   4      654.21      730.64     38.31 o 
   7 -12   4      391.75      383.58     46.34 o 
   8 -12   4       44.08       27.57     36.58 o 
 -12 -11   4      130.33      104.35     40.29 o 
 -11 -11   4       37.91       45.04     37.74 o 
 -10 -11   4       62.58       63.12     21.31 o 
  -9 -11   4       85.80       86.71     20.94 o 
  -8 -11   4       30.68       35.56     19.89 o 
  -7 -11   4      335.67      354.00     25.26 o 
  -6 -11   4       27.36       25.34     19.53 o 
  -5 -11   4      400.17      390.78     24.34 o 
  -4 -11   4       12.44       18.13     16.04 o 
  -3 -11   4      289.50      272.46     19.42 o 
  -2 -11   4      544.86      497.08     21.89 o 
  -1 -11   4      120.66      110.37     16.84 o 
   0 -11   4      135.65      137.00     17.51 o 
   1 -11   4      177.92      180.81     17.65 o 
   2 -11   4       37.57       46.42     16.29 o 
   3 -11   4      553.39      561.29     22.59 o 
   4 -11   4      513.15      529.08     22.16 o 
   5 -11   4        0.25        8.04     15.47 o 
   6 -11   4        2.57        4.18     16.14 o 
   7 -11   4       28.48       31.62     20.32 o 
   8 -11   4       81.94       86.88     20.90 o 
   9 -11   4       70.70       62.40     26.42 o 
 -13 -10   4      785.54      812.67     49.16 o 
 -12 -10   4      356.48      301.81     25.19 o 
 -11 -10   4      274.74      263.30     23.14 o 
 -10 -10   4       94.61       88.96     21.06 o 
  -9 -10   4      300.49      342.59     23.90 o 
  -8 -10   4      203.45      244.66     22.39 o 
  -7 -10   4      195.17      201.09     21.02 o 
  -6 -10   4      741.30      754.15     27.85 o 
  -5 -10   4      150.52      157.91     16.51 o 
  -4 -10   4      153.08      150.66     16.19 o 
  -3 -10   4      390.97      409.31     19.41 o 
  -2 -10   4      242.85      230.02     17.26 o 
  -1 -10   4      324.10      351.53     16.54 o 
   0 -10   4       81.32       80.26     15.17 o 
   1 -10   4      506.67      475.11     19.89 o 
   2 -10   4      573.93      598.91     18.06 o 
   3 -10   4      242.18      210.41     14.52 o 
   4 -10   4      994.78     1017.82     22.00 o 
   5 -10   4      437.33      448.76     17.47 o 
   6 -10   4        4.47        2.82     11.72 o 
   7 -10   4       64.92       73.56     14.32 o 
   8 -10   4       65.43       57.94     16.63 o 
   9 -10   4      226.76      239.01     17.06 o 
  10 -10   4       41.01       43.92     17.59 o 
  11 -10   4       74.97       90.62     19.00 o 
  12 -10   4      318.23      376.72     45.24 o 
 -15  -9   4       97.89       71.21     35.23 o 
 -14  -9   4      244.86      276.97     29.66 o 
 -13  -9   4      402.18      392.56     25.18 o 
 -12  -9   4      355.13      347.55     23.80 o 
 -11  -9   4        4.56        8.96     18.65 o 
 -10  -9   4      290.54      282.45     21.59 o 
  -9  -9   4       65.58       90.49     18.83 o 
  -8  -9   4      401.05      410.86     23.03 o 
  -7  -9   4      266.51      251.96     20.20 o 
  -6  -9   4      437.19      433.51     18.44 o 
  -5  -9   4      367.24      378.93     17.90 o 
  -4  -9   4      812.29      790.05     21.73 o 
  -3  -9   4      256.78      257.10     16.35 o 
  -2  -9   4      460.71      409.84     17.91 o 
  -1  -9   4      742.78      710.16     18.54 o 
   0  -9   4      604.13      596.46     14.95 o 
   1  -9   4      893.02      806.71     18.40 o 
   2  -9   4       15.90       21.74     11.05 o 
   3  -9   4      514.89      543.83     16.66 o 
   4  -9   4      189.62      177.21     12.28 o 
   5  -9   4      224.23      229.93     13.15 o 
   6  -9   4      173.14      166.92     12.45 o 
   7  -9   4      110.47      116.09     11.42 o 
   8  -9   4      471.59      483.89     16.19 o 
   9  -9   4       10.76        7.84     13.00 o 
  10  -9   4      554.77      529.39     22.94 o 
  11  -9   4      524.55      533.13     23.37 o 
  12  -9   4      123.87      113.58     18.50 o 
  13  -9   4       84.57       97.20     19.26 o 
  14  -9   4       16.20       11.02     26.19 o 
 -16  -8   4      248.96      317.67     42.82 o 
 -15  -8   4       99.98       76.41     24.66 o 
 -14  -8   4      179.20      166.28     30.42 o 
 -13  -8   4      801.90      798.82     28.29 o 
 -12  -8   4      244.47      240.77     20.60 o 
 -11  -8   4      641.34      644.43     26.19 o 
 -10  -8   4      359.55      370.97     21.85 o 
  -9  -8   4       25.86       29.37     15.67 o 
  -8  -8   4      136.00      138.71     17.36 o 
  -7  -8   4      212.98      204.87     14.40 o 
  -6  -8   4     1013.98      974.66     21.59 o 
  -5  -8   4      327.18      332.91     16.20 o 
  -4  -8   4     2174.95     2126.84     47.92 o 
  -3  -8   4     1081.82     1049.52     22.22 o 
  -2  -8   4      290.02      288.42     13.62 o 
  -1  -8   4      804.10      807.53     15.01 o 
   0  -8   4        0.47        1.73      8.75 o 
   1  -8   4      753.36      743.29     16.59 o 
   2  -8   4     1054.82     1032.32     18.89 o 
   3  -8   4      139.04      146.49     10.93 o 
   4  -8   4      265.81      278.30     12.48 o 
   5  -8   4      143.10      140.37     10.39 o 
   6  -8   4      354.71      338.01     12.37 o 
   7  -8   4      283.64      260.82     11.93 o 
   8  -8   4      143.83      141.70     11.83 o 
   9  -8   4       90.95       79.71     11.31 o 
  10  -8   4       93.24       77.73     11.80 o 
  11  -8   4      232.88      219.14     18.30 o 
  12  -8   4      327.99      319.28     20.52 o 
  13  -8   4      146.35      162.31     18.92 o 
  14  -8   4      290.96      308.39     22.00 o 
  15  -8   4      144.75      178.73     23.14 o 
  16  -8   4      159.35      196.04     43.22 o 
 -17  -7   4       35.82       25.46     17.45 o 
 -16  -7   4       82.44       72.80     16.93 o 
 -15  -7   4      311.62      339.62     20.27 o 
 -14  -7   4      338.07      322.49     22.33 o 
 -13  -7   4       72.83       87.31     17.61 o 
 -12  -7   4       80.94       88.85     17.13 o 
 -11  -7   4      155.93      148.95     17.45 o 
 -10  -7   4      132.99      129.57     16.78 o 
  -9  -7   4      245.26      250.62     18.33 o 
  -8  -7   4       35.71       32.98     10.87 o 
  -7  -7   4      183.57      188.80     13.21 o 
  -6  -7   4      135.88      145.30     12.72 o 
  -5  -7   4     1268.83     1274.13     22.36 o 
  -4  -7   4     2630.85     2709.63     35.71 o 
  -3  -7   4     1066.42     1024.23     20.55 o 
  -2  -7   4      115.60      116.64     10.88 o 
  -1  -7   4       81.37       83.79     10.48 o 
   0  -7   4      401.17      389.01     11.51 o 
   1  -7   4      477.92      478.72     12.40 o 
   2  -7   4       31.19       27.19      8.73 o 
   3  -7   4      775.67      792.05     14.17 o 
   4  -7   4      616.44      618.82     13.37 o 
   5  -7   4       89.54       97.50      9.56 o 
   6  -7   4     1093.15     1050.20     17.54 o 
   7  -7   4      213.94      211.14     11.77 o 
   8  -7   4      179.71      179.07     11.48 o 
   9  -7   4      102.34       83.96     10.84 o 
  10  -7   4      872.27      821.54     19.50 o 
  11  -7   4      734.58      733.94     23.03 o 
  12  -7   4       66.88       72.23     15.46 o 
  13  -7   4      266.86      256.02     16.06 o 
  14  -7   4      108.57      111.15     17.95 o 
  15  -7   4      104.31      100.95     18.46 o 
  16  -7   4        1.93        0.35     17.66 o 
  17  -7   4       40.95       31.61     35.78 o 
 -18  -6   4      101.75       83.87     26.05 o 
 -17  -6   4        1.80        5.97     18.77 o 
 -16  -6   4      109.61      107.05     16.88 o 
 -15  -6   4      196.08      200.10     17.39 o 
 -14  -6   4      108.67      117.64     15.91 o 
 -13  -6   4      366.31      393.00     17.58 o 
 -12  -6   4      141.29      137.63     14.35 o 
 -11  -6   4      110.34      117.65     11.10 o 
 -10  -6   4       87.09       83.39     11.23 o 
  -9  -6   4      403.78      425.73     14.52 o 
  -8  -6   4       96.54       98.69      8.90 o 
  -7  -6   4      341.21      340.88     10.92 o 
  -6  -6   4      319.22      346.60     10.54 o 
  -5  -6   4      678.54      741.28     12.68 o 
  -4  -6   4     1860.44     1904.98     23.86 o 
  -3  -6   4     1867.73     1839.67     26.91 o 
  -2  -6   4       44.97       40.38      9.01 o 
  -1  -6   4      847.82      832.83     15.41 o 
   0  -6   4      171.99      164.50      9.23 o 
   1  -6   4      232.52      228.34     10.84 o 
   2  -6   4      577.63      574.38     11.29 o 
   3  -6   4      125.62      121.29      8.48 o 
   4  -6   4      131.37      137.88      9.47 o 
   5  -6   4      356.43      340.68     11.80 o 
   6  -6   4     1326.34     1313.93     23.09 o 
   7  -6   4     1759.88     1714.10     30.52 o 
   8  -6   4     1281.82     1242.36     20.61 o 
   9  -6   4     1820.03     1822.83     33.57 o 
  10  -6   4      226.92      235.26     13.25 o 
  11  -6   4      283.58      274.50     16.99 o 
  12  -6   4      371.19      364.12     15.88 o 
  13  -6   4      378.24      337.62     16.22 o 
  14  -6   4        6.41       11.64     13.17 o 
  15  -6   4       52.40       42.96     16.36 o 
  16  -6   4       13.33       23.76     16.94 o 
  17  -6   4      425.16      482.05     27.72 o 
 -19  -5   4       51.17       48.77     25.50 o 
 -18  -5   4      142.36      145.62     20.99 o 
 -17  -5   4      113.67      127.05     20.53 o 
 -16  -5   4      161.68      150.76     16.35 o 
 -15  -5   4      748.87      724.94     22.24 o 
 -14  -5   4      233.16      233.47     15.92 o 
 -13  -5   4       53.68       65.06     11.36 o 
 -12  -5   4      921.59      931.96     18.02 o 
 -11  -5   4      733.09      717.77     16.57 o 
 -10  -5   4       25.98       42.55      8.90 o 
  -9  -5   4      190.70      189.33      8.29 o 
  -8  -5   4      135.50      132.88      8.30 o 
  -7  -5   4     1035.26      994.05     15.33 o 
  -6  -5   4      511.25      526.93     11.40 o 
  -5  -5   4     1535.47     1549.95     16.34 o 
  -4  -5   4      239.11      224.07      8.44 o 
  -3  -5   4      208.18      231.38     11.17 o 
  -2  -5   4      861.94      856.10     14.04 o 
  -1  -5   4      339.01      341.76     10.52 o 
   0  -5   4      500.20      498.33     10.50 o 
   1  -5   4      154.63      178.16      8.52 o 
   2  -5   4      100.21       77.74      7.85 o 
   3  -5   4      813.50      753.27     12.90 o 
   4  -5   4      284.50      282.25     10.03 o 
   5  -5   4      651.80      636.27     14.24 o 
   6  -5   4      670.99      673.22     17.04 o 
   7  -5   4     1425.76     1437.07     33.34 o 
   8  -5   4     1629.60     1621.02     32.97 o 
   9  -5   4      997.07      951.80     17.89 o 
  10  -5   4     1351.70     1314.44     37.23 o 
  11  -5   4      474.61      480.40     15.58 o 
  12  -5   4       90.76       86.92     12.09 o 
  13  -5   4      150.99      146.42     13.49 o 
  14  -5   4       39.07       34.34     12.37 o 
  15  -5   4      630.14      648.18     19.75 o 
  16  -5   4      393.09      364.14     20.99 o 
  17  -5   4       12.17       10.37     19.79 o 
  18  -5   4      178.80      170.95     41.15 o 
 -20  -4   4        1.57       12.85     35.43 o 
 -19  -4   4      111.32      107.49     21.27 o 
 -18  -4   4      276.50      303.86     23.37 o 
 -17  -4   4        2.14       10.77     17.51 o 
 -16  -4   4      323.20      310.82     17.66 o 
 -15  -4   4      201.02      201.49     15.65 o 
 -14  -4   4      336.21      364.67     14.23 o 
 -13  -4   4      524.18      539.99     13.25 o 
 -12  -4   4      278.20      283.89     10.86 o 
 -11  -4   4      550.46      566.39     13.39 o 
 -10  -4   4      276.61      277.03     10.60 o 
  -9  -4   4      162.44      168.14      7.51 o 
  -8  -4   4      456.18      457.07      8.13 o 
  -7  -4   4      324.37      312.14      8.71 o 
  -6  -4   4     2478.34     2499.44     21.91 o 
  -5  -4   4     1869.65     1968.99     22.04 o 
  -4  -4   4      386.88      459.65      9.74 o 
  -3  -4   4      967.14      963.26     13.01 o 
  -2  -4   4      304.86      317.95      7.83 o 
  -1  -4   4      695.60      801.73      8.99 o 
   0  -4   4      114.31      115.75      5.74 o 
   1  -4   4     4188.37     4486.04     37.74 o 
   2  -4   4     1423.41     1438.97     13.40 o 
   3  -4   4     3050.38     3133.42     20.87 o 
   4  -4   4     2723.37     2786.50     27.70 o 
   5  -4   4      566.05      540.58     11.40 o 
   6  -4   4      308.70      299.49     10.06 o 
   7  -4   4      408.11      408.56     11.19 o 
   8  -4   4      360.77      340.54     11.08 o 
   9  -4   4     1362.69     1335.47     22.68 o 
  10  -4   4     2702.28     2716.80     41.82 o 
  11  -4   4      222.42      235.48     11.86 o 
  12  -4   4     2368.05     2357.91     38.92 o 
  13  -4   4     2041.97     2042.37     26.67 o 
  14  -4   4      588.89      623.57     17.89 o 
  15  -4   4       78.82       71.87     12.82 o 
  16  -4   4      236.45      257.02     18.16 o 
  17  -4   4      110.91      133.61     20.67 o 
  18  -4   4       64.30       66.12     20.98 o 
 -20  -3   4      109.80      152.72     38.03 o 
 -19  -3   4      440.32      508.48     26.33 o 
 -18  -3   4      212.89      247.29     18.07 o 
 -17  -3   4       66.79       74.72     15.14 o 
 -16  -3   4       73.90       70.20     13.99 o 
 -15  -3   4      801.21      815.88     18.10 o 
 -14  -3   4      414.24      433.17     14.40 o 
 -13  -3   4      421.90      424.08     11.69 o 
 -12  -3   4     1032.35     1030.53     15.09 o 
 -11  -3   4     1236.48     1277.66     22.98 o 
 -10  -3   4     2646.03     2703.45     26.78 o 
  -9  -3   4      455.28      466.54      7.85 o 
  -8  -3   4      215.50      223.84      7.66 o 
  -7  -3   4     2381.68     2413.48     17.02 o 
  -6  -3   4      230.53      211.03      5.35 o 
  -5  -3   4      129.61      118.89      4.97 o 
  -4  -3   4     1961.05     1965.35     18.59 o 
  -3  -3   4        4.86        5.53      3.20 o 
  -2  -3   4     1075.21     1058.80     14.60 o 
  -1  -3   4      536.80      547.71      7.41 o 
   0  -3   4     3565.79     3794.70     26.06 o 
   1  -3   4     5428.16     5571.85     28.97 o 
   2  -3   4     1334.34     1314.94     11.32 o 
   3  -3   4     1059.58     1041.79     12.37 o 
   4  -3   4      887.66      920.01     10.62 o 
   5  -3   4     2244.48     2258.87     15.58 o 
   6  -3   4     1244.56     1178.87     12.00 o 
   7  -3   4      248.24      227.68      7.34 o 
   8  -3   4      544.91      503.20      8.31 o 
   9  -3   4      988.69      999.70     18.29 o 
  10  -3   4      577.65      567.30     12.99 o 
  11  -3   4       59.85       63.89      7.71 o 
  12  -3   4      551.67      552.86     20.17 o 
  13  -3   4     1191.60     1153.28     19.16 o 
  14  -3   4      846.91      803.13     17.54 o 
  15  -3   4      300.44      333.57     15.20 o 
  16  -3   4       86.67       88.92     15.18 o 
  17  -3   4      132.95      143.00     20.22 o 
  18  -3   4      406.35      459.55     26.37 o 
  19  -3   4      148.31      152.36     28.16 o 
 -20  -2   4       68.55       81.14     25.15 o 
 -19  -2   4      359.62      354.96     29.85 o 
 -18  -2   4      177.82      183.26     17.15 o 
 -17  -2   4      138.35      147.50     13.51 o 
 -16  -2   4      382.48      390.60     13.66 o 
 -15  -2   4      101.48      100.50     10.29 o 
 -14  -2   4      299.07      302.43     12.77 o 
 -13  -2   4      664.19      675.24     12.79 o 
 -12  -2   4      956.56      947.76     14.99 o 
 -11  -2   4     1637.50     1615.32     24.24 o 
 -10  -2   4      716.46      738.21     11.55 o 
  -9  -2   4      651.21      676.71      9.27 o 
  -8  -2   4     2148.34     2231.17     19.70 o 
  -7  -2   4      239.54      243.55      6.11 o 
  -6  -2   4     2589.43     2487.73     24.23 o 
  -5  -2   4      307.47      298.38      8.10 o 
  -4  -2   4      389.91      405.90      7.59 o 
  -3  -2   4     1008.38     1073.10     11.73 o 
  -2  -2   4      396.00      424.47      9.05 o 
  -1  -2   4      551.51      561.41      5.92 o 
   0  -2   4      918.37      922.39      8.08 o 
   1  -2   4     9710.21    10083.71     46.76 o 
   2  -2   4     1112.76     1188.14      7.71 o 
   3  -2   4      900.84      942.40      8.09 o 
   4  -2   4     2953.42     3082.68     14.34 o 
   5  -2   4      665.96      670.06      7.94 o 
   6  -2   4      290.47      272.67      6.47 o 
   7  -2   4     1062.53     1058.94     11.92 o 
   8  -2   4      427.27      419.02      7.75 o 
   9  -2   4     1965.92     1910.00     19.80 o 
  10  -2   4     1403.68     1425.48     16.60 o 
  11  -2   4     1324.80     1339.07     18.04 o 
  12  -2   4     4714.69     4617.66     72.11 o 
  13  -2   4      262.93      266.93     12.15 o 
  14  -2   4       16.56       14.59      9.98 o 
  15  -2   4      359.37      360.50     14.11 o 
  16  -2   4      291.26      290.91     16.14 o 
  17  -2   4      532.41      590.25     31.96 o 
  18  -2   4       40.15       46.16     19.79 o 
  19  -2   4      160.20      222.95     23.89 o 
 -20  -1   4      153.10      204.64     27.54 o 
 -19  -1   4      129.05      145.88     20.19 o 
 -18  -1   4        7.74       13.07     14.19 o 
 -17  -1   4      216.89      251.24     14.72 o 
 -16  -1   4       12.21        9.67     11.16 o 
 -15  -1   4      832.84      833.02     16.18 o 
 -14  -1   4      937.77      917.13     15.86 o 
 -13  -1   4      670.63      676.00     13.68 o 
 -12  -1   4     3738.90     3802.05     39.77 o 
 -11  -1   4      557.76      538.96     10.45 o 
 -10  -1   4      509.45      533.35     11.40 o 
  -9  -1   4      960.05      987.60     11.67 o 
  -8  -1   4     6966.47     7057.92     72.42 o 
  -7  -1   4    15375.86    15868.70     45.29 o 
  -6  -1   4     5439.30     5872.09     44.50 o 
  -5  -1   4     3115.66     3156.66     24.74 o 
  -4  -1   4     3216.19     3247.61     24.18 o 
  -3  -1   4     2084.38     2085.79     12.72 o 
  -2  -1   4     2035.59     2046.65     14.17 o 
  -1  -1   4     3909.85     3976.72     17.79 o 
   0  -1   4     8443.56     8825.60     29.33 o 
   1  -1   4      508.01      501.19      5.66 o 
   2  -1   4     2346.42     2406.70     12.30 o 
   3  -1   4     1453.85     1399.94     10.44 o 
   4  -1   4     2714.11     2980.61     11.64 o 
   5  -1   4     1540.84     1539.01     13.85 o 
   7  -1   4     1155.52     1239.30     16.88 o 
   8  -1   4     1467.80     1419.89     24.69 o 
   9  -1   4      310.02      319.70     10.13 o 
  10  -1   4     2410.98     2432.20     39.65 o 
  11  -1   4      870.64      870.31     15.07 o 
  12  -1   4      120.80      121.45      9.97 o 
  13  -1   4      975.54      937.70     19.57 o 
  14  -1   4      121.06      117.41     11.01 o 
  15  -1   4       51.51       43.43     12.17 o 
  16  -1   4      118.70      105.94     14.00 o 
  17  -1   4      428.33      413.91     18.27 o 
  18  -1   4      431.70      441.82     23.07 o 
  19  -1   4      138.40      155.35     22.10 o 
 -21   0   4       55.96       70.23     35.76 o 
 -20   0   4       57.17       22.37     24.03 o 
 -19   0   4      669.96      679.81     23.38 o 
 -18   0   4      584.18      608.69     21.42 o 
 -17   0   4       65.66       63.95     14.08 o 
 -16   0   4      345.59      335.12     16.70 o 
 -15   0   4        1.24        4.35      8.92 o 
 -14   0   4      763.38      758.81     14.53 o 
 -13   0   4     5870.30     5903.15     52.22 o 
 -12   0   4      254.42      235.66      9.73 o 
 -11   0   4      210.74      217.22      7.58 o 
 -10   0   4      840.53      822.66      9.90 o 
  -9   0   4      172.82      172.58      6.09 o 
  -8   0   4       18.43       15.06      4.16 o 
  -7   0   4       87.62      117.13      4.66 o 
  -6   0   4     1583.84     1634.81     13.78 o 
  -5   0   4     2092.69     2116.75     14.67 o 
  -4   0   4     2011.35     2147.15     10.99 o 
  -3   0   4       35.70       40.35      3.60 o 
  -2   0   4       87.91       94.60      4.54 o 
  -1   0   4     5792.15     6013.56     55.30 o 
   0   0   4      511.92      539.29      5.23 o 
   1   0   4       83.64       82.04      3.38 o 
   2   0   4       57.72       59.78      3.54 o 
   3   0   4     1507.32     1585.21     12.95 o 
   4   0   4    10461.75    10943.44     34.42 o 
   5   0   4    12496.68    13374.75     55.82 o 
   6   0   4      430.66      498.44      5.57 o 
   7   0   4     4311.17     4228.29     22.95 o 
   8   0   4     1525.94     1589.87     13.12 o 
   9   0   4     2412.79     2272.80     19.41 o 
  10   0   4      100.93       85.61      8.37 o 
  11   0   4      397.31      369.74     11.47 o 
  12   0   4     1094.77     1062.52     21.12 o 
  13   0   4       69.94       60.44      9.22 o 
  14   0   4      980.15      993.86     20.57 o 
  15   0   4       77.32       71.64     12.71 o 
  16   0   4       41.74       40.82     13.00 o 
  17   0   4      913.35      990.02     23.34 o 
  18   0   4      192.31      174.72     19.24 o 
  19   0   4       81.96       85.69     18.60 o 
 -20   1   4      150.30      193.67     22.26 o 
 -19   1   4      124.25      133.12     17.26 o 
 -18   1   4        6.85        5.62     14.18 o 
 -17   1   4      217.62      233.64     16.68 o 
 -16   1   4       13.22       16.69     12.82 o 
 -15   1   4      827.22      853.35     21.05 o 
 -14   1   4      957.76      945.87     17.39 o 
 -13   1   4      681.00      662.62     11.86 o 
 -12   1   4     3730.57     3809.10     41.24 o 
 -11   1   4      547.43      518.09      9.10 o 
 -10   1   4      535.61      553.98      9.32 o 
  -9   1   4      999.16     1031.76     13.26 o 
  -8   1   4     6951.76     7080.42     55.08 o 
  -7   1   4    15381.28    15855.44     65.53 o 
  -6   1   4     5452.22     5832.97     31.52 o 
  -5   1   4     3158.05     3209.86     21.61 o 
  -4   1   4     3249.51     3330.11     28.16 o 
  -3   1   4     2099.38     2105.29     14.60 o 
  -2   1   4     1975.65     1975.59     16.51 o 
  -1   1   4     3881.13     3907.01     39.23 o 
   0   1   4     8472.09     8894.53     32.62 o 
   1   1   4      539.58      516.03      7.22 o 
   2   1   4     2349.32     2423.29     11.88 o 
   3   1   4     1409.93     1337.88      7.91 o 
   4   1   4     2686.77     2981.15     11.71 o 
   5   1   4     1572.03     1597.53     10.82 o 
   7   1   4     1153.78     1222.02      8.68 o 
   8   1   4     1489.04     1457.31      9.97 o 
   9   1   4      308.47      315.45      6.94 o 
  10   1   4     2391.24     2344.12     38.45 o 
  11   1   4      877.08      859.45     18.82 o 
  12   1   4      120.32      110.08      9.37 o 
  13   1   4      984.82      956.68     19.31 o 
  14   1   4      116.07      101.83     12.41 o 
  15   1   4       58.61       54.03     12.38 o 
  16   1   4      108.39      105.04     13.65 o 
  17   1   4      427.64      427.93     18.14 o 
  18   1   4      439.29      455.71     19.73 o 
  19   1   4      139.31      162.36     19.97 o 
 -20   2   4       69.64       89.59     20.42 o 
 -19   2   4      358.62      373.85     20.49 o 
 -18   2   4      183.18      198.71     17.35 o 
 -17   2   4      138.47      148.97     15.76 o 
 -16   2   4      388.09      393.23     18.03 o 
 -15   2   4      106.01      110.73     13.93 o 
 -14   2   4      301.23      316.86     12.85 o 
 -13   2   4      688.84      678.86     11.79 o 
 -12   2   4      957.18      938.30     13.75 o 
 -11   2   4     1646.83     1622.23     16.21 o 
 -10   2   4      702.50      715.07      9.60 o 
  -9   2   4      639.50      675.05      8.31 o 
  -8   2   4     2088.46     2166.91     12.58 o 
  -7   2   4      239.83      238.80      5.44 o 
  -6   2   4     2625.55     2573.33     15.23 o 
  -5   2   4      307.52      284.30      6.21 o 
  -4   2   4      378.40      390.82      6.80 o 
  -3   2   4     1045.51     1105.18     10.67 o 
  -2   2   4      396.91      433.89      5.95 o 
  -1   2   4      571.76      597.02      7.31 o 
   0   2   4      940.71      947.47      6.63 o 
   1   2   4     9751.79    10007.83     57.41 o 
   2   2   4     1063.01     1130.46      8.11 o 
   3   2   4      905.67      956.13      8.86 o 
   4   2   4     2933.26     3074.87     14.25 o 
   5   2   4      678.27      698.54      9.30 o 
   6   2   4      299.71      282.75      6.54 o 
   7   2   4     1102.53     1091.85      9.83 o 
   8   2   4      425.81      426.47      6.03 o 
   9   2   4     1985.15     1941.22     13.93 o 
  10   2   4     1376.25     1360.21     16.67 o 
  11   2   4     1347.88     1374.51     13.43 o 
  12   2   4     4738.82     4602.26     36.05 o 
  13   2   4      263.29      255.25     13.77 o 
  14   2   4       12.13       18.04     11.94 o 
  15   2   4      366.37      370.18     16.28 o 
  16   2   4      286.98      293.54     16.11 o 
  17   2   4      528.50      534.82     19.81 o 
  18   2   4       40.43       46.81     15.14 o 
  19   2   4      160.05      190.53     20.01 o 
 -21   3   4       12.21       41.14     35.84 o 
 -20   3   4      114.22      128.56     30.29 o 
 -19   3   4      444.34      542.76     23.01 o 
 -18   3   4      215.39      241.39     18.33 o 
 -17   3   4       70.36       75.69     15.22 o 
 -16   3   4       71.68       60.40     14.38 o 
 -15   3   4      806.53      800.35     21.54 o 
 -14   3   4      419.97      426.13     20.20 o 
 -13   3   4      422.26      423.07     11.21 o 
 -12   3   4     1051.30     1056.23     14.77 o 
 -11   3   4     1234.93     1273.90     15.42 o 
 -10   3   4     2692.63     2786.92     20.59 o 
  -9   3   4      470.37      492.71      8.70 o 
  -8   3   4      216.07      227.83      8.12 o 
  -7   3   4     2419.19     2445.65     18.59 o 
  -6   3   4      234.59      214.62      6.84 o 
  -5   3   4      129.78      111.84      4.92 o 
  -4   3   4     1946.67     1859.47     25.17 o 
  -3   3   4        5.14        7.03      3.01 o 
  -2   3   4     1097.33     1072.59     16.45 o 
  -1   3   4      529.98      555.98      6.71 o 
   0   3   4     3637.84     3771.03     36.44 o 
   1   3   4     5444.56     5543.39     45.46 o 
   2   3   4     1353.72     1333.63     15.76 o 
   3   3   4     1038.60     1030.42     13.54 o 
   4   3   4      870.61      910.47     11.02 o 
   5   3   4     2264.48     2285.95     15.06 o 
   6   3   4     1264.30     1201.65     12.64 o 
   7   3   4      250.19      236.45      7.14 o 
   8   3   4      547.66      510.39      8.93 o 
   9   3   4      978.00     1017.58      9.90 o 
  10   3   4      602.89      595.59      9.47 o 
  11   3   4       69.62       73.85      7.58 o 
  12   3   4      551.00      546.06     16.20 o 
  13   3   4     1159.61     1131.63     23.84 o 
  14   3   4      834.31      792.33     19.77 o 
  15   3   4      310.23      315.10     15.97 o 
  16   3   4       85.94       94.90     14.01 o 
  17   3   4      132.93      139.92     15.38 o 
  18   3   4      411.05      447.81     20.15 o 
  19   3   4      149.82      137.08     30.82 o 
 -20   4   4        1.63       12.11     23.91 o 
 -19   4   4      116.83      127.89     18.45 o 
 -18   4   4      284.01      315.48     20.16 o 
 -17   4   4        2.08        5.77     14.70 o 
 -16   4   4      312.50      312.91     21.05 o 
 -15   4   4      197.18      195.58     18.21 o 
 -14   4   4      344.36      353.91     19.89 o 
 -13   4   4      539.73      557.83     12.82 o 
 -12   4   4      278.39      275.32     10.39 o 
 -11   4   4      524.40      526.39     12.03 o 
 -10   4   4      287.48      280.37     11.64 o 
  -9   4   4      164.07      166.83     10.39 o 
  -8   4   4      468.21      465.08     14.07 o 
  -7   4   4      324.52      315.04      8.89 o 
  -6   4   4     2494.23     2495.50     17.86 o 
  -5   4   4     1869.45     1930.31     15.42 o 
  -4   4   4      380.79      449.16      7.88 o 
  -3   4   4      920.19      908.90      7.88 o 
  -2   4   4      304.29      339.77      7.48 o 
  -1   4   4      727.84      820.17     14.65 o 
   0   4   4      123.03      123.83      5.27 o 
   1   4   4     4127.64     4422.20     30.80 o 
   2   4   4     1420.83     1436.58     18.58 o 
   3   4   4     3045.87     3109.58     29.77 o 
   4   4   4     2735.58     2836.45     27.67 o 
   5   4   4      563.03      566.70     10.64 o 
   6   4   4      314.73      288.39      9.08 o 
   7   4   4      434.96      441.52     10.45 o 
   8   4   4      360.40      359.10      9.11 o 
   9   4   4     1339.35     1320.61     14.09 o 
  10   4   4     2719.03     2732.95     18.47 o 
  11   4   4      227.74      243.13      8.44 o 
  12   4   4     2388.36     2357.09     31.30 o 
  13   4   4     2041.37     2067.72     27.51 o 
  14   4   4      616.53      631.50     18.63 o 
  15   4   4       82.24       79.18     13.62 o 
  16   4   4      233.16      240.49     16.79 o 
  17   4   4      113.05      134.94     15.86 o 
  18   4   4       64.98       77.77     15.96 o 
  19   4   4      123.75      128.24     22.28 o 
 -19   5   4       52.93       55.45     20.53 o 
 -18   5   4      143.76      166.79     19.14 o 
 -17   5   4      124.01      133.70     20.50 o 
 -16   5   4      160.46      156.80     19.88 o 
 -15   5   4      757.41      736.74     26.47 o 
 -14   5   4      242.67      243.64     19.35 o 
 -13   5   4       54.27       66.86     13.01 o 
 -12   5   4      931.45      916.29     15.76 o 
 -11   5   4      734.33      713.91     16.22 o 
 -10   5   4       31.44       40.61     10.23 o 
  -9   5   4      196.22      200.76     13.08 o 
  -8   5   4      140.28      139.12     10.53 o 
  -7   5   4     1041.27      989.58     16.58 o 
  -6   5   4      511.41      514.04     11.58 o 
  -5   5   4     1574.01     1536.22     16.43 o 
  -4   5   4      235.24      213.41      8.59 o 
  -3   5   4      204.43      218.41      6.14 o 
  -2   5   4      871.66      858.10     10.92 o 
  -1   5   4      331.11      320.28     12.58 o 
   0   5   4      504.41      489.53      8.37 o 
   1   5   4      154.77      181.78      8.51 o 
   2   5   4       96.34       72.61      7.68 o 
   3   5   4      831.98      767.13     15.70 o 
   4   5   4      278.52      288.61     10.89 o 
   5   5   4      666.00      660.29     13.51 o 
   6   5   4      677.95      701.15     12.92 o 
   7   5   4     1438.04     1452.78     17.22 o 
   8   5   4     1577.64     1565.93     18.06 o 
   9   5   4      981.99      965.22     18.89 o 
  10   5   4     1379.78     1345.84     23.46 o 
  11   5   4      474.69      475.13     11.51 o 
  12   5   4       88.56       86.60     10.07 o 
  13   5   4      145.90      132.92     13.49 o 
  14   5   4       39.53       41.23     12.92 o 
  15   5   4      639.99      682.51     20.54 o 
  16   5   4      387.55      366.53     18.22 o 
  17   5   4       12.82       20.68     14.98 o 
  18   5   4      183.34      200.86     23.33 o 
  19   5   4       32.79       60.10     37.19 o 
 -19   6   4      130.97      136.69     42.98 o 
 -18   6   4      102.68       94.28     26.57 o 
 -17   6   4        1.85        5.65     19.48 o 
 -16   6   4      110.35      106.30     20.07 o 
 -15   6   4      192.60      198.22     20.67 o 
 -14   6   4      110.93      118.33     18.60 o 
 -13   6   4      363.39      372.50     17.71 o 
 -12   6   4      141.80      136.38     12.47 o 
 -11   6   4      113.36      116.49     12.11 o 
 -10   6   4       91.28       94.65     13.05 o 
  -9   6   4      397.02      401.99     14.12 o 
  -8   6   4       99.15      114.75     11.14 o 
  -7   6   4      340.84      334.61     11.65 o 
  -6   6   4      295.13      308.68     11.02 o 
  -5   6   4      685.21      712.05     13.34 o 
  -4   6   4     1828.13     1818.30     23.08 o 
  -3   6   4     1812.55     1766.54     17.91 o 
  -2   6   4       44.65       46.90      7.12 o 
  -1   6   4      834.04      794.38     14.49 o 
   0   6   4      177.22      180.34      6.08 o 
   1   6   4      225.78      212.88      7.61 o 
   2   6   4      572.50      550.26     12.84 o 
   3   6   4      126.54      130.61     12.02 o 
   4   6   4      123.96      127.69     10.60 o 
   5   6   4      348.06      337.43     12.56 o 
   6   6   4     1354.57     1355.44     20.41 o 
   7   6   4     1795.85     1730.56     20.06 o 
   8   6   4     1284.89     1256.84     17.76 o 
   9   6   4     1815.14     1797.78     21.16 o 
  10   6   4      230.13      232.59     10.70 o 
  11   6   4      284.73      285.63     10.69 o 
  12   6   4      377.85      344.29     13.86 o 
  13   6   4      378.48      346.31     15.29 o 
  14   6   4        6.64        6.37     13.24 o 
  15   6   4       55.31       60.09     14.74 o 
  16   6   4       11.48       22.27     14.64 o 
  17   6   4      430.93      446.29     26.49 o 
  18   6   4      185.62      175.58     39.14 o 
 -18   7   4       78.31       51.73     38.85 o 
 -17   7   4       38.74       27.14     25.63 o 
 -16   7   4       84.13       98.26     20.82 o 
 -15   7   4      305.99      321.57     23.70 o 
 -14   7   4      335.86      338.23     22.60 o 
 -13   7   4       75.06       92.65     15.50 o 
 -12   7   4       83.92       91.61     11.47 o 
 -11   7   4      160.00      132.22     12.79 o 
 -10   7   4      131.22      125.86     12.60 o 
  -9   7   4      257.92      259.44     13.69 o 
  -8   7   4       35.21       34.06      9.77 o 
  -7   7   4      187.04      183.73     11.01 o 
  -6   7   4      131.52      138.85     10.43 o 
  -5   7   4     1279.13     1262.91     17.44 o 
  -4   7   4     2647.55     2626.45     26.83 o 
  -3   7   4     1069.68     1019.21     17.85 o 
  -2   7   4      131.03      124.20     10.96 o 
  -1   7   4       82.53       84.69     10.21 o 
   0   7   4      386.71      372.29     12.85 o 
   1   7   4      470.10      451.17     13.46 o 
   2   7   4       33.26       22.97      9.49 o 
   3   7   4      752.32      758.22     15.89 o 
   4   7   4      603.91      593.01     15.83 o 
   5   7   4       84.80       79.62     11.21 o 
   6   7   4     1077.81     1057.29     19.19 o 
   7   7   4      209.74      196.57     12.63 o 
   8   7   4      169.99      176.73     12.77 o 
   9   7   4       97.40       80.43     10.82 o 
  10   7   4      879.03      848.21     17.22 o 
  11   7   4      735.73      730.96     15.58 o 
  12   7   4       68.87       71.90     11.91 o 
  13   7   4      280.70      246.46     16.24 o 
  14   7   4      108.73      136.98     14.11 o 
  15   7   4       96.88      102.54     17.62 o 
  16   7   4        2.00       -1.94     17.14 o 
  17   7   4       40.29       36.49     36.85 o 
 -17   8   4        5.04       11.16     25.99 o 
 -16   8   4      248.55      275.37     24.45 o 
 -15   8   4       98.11      100.46     17.64 o 
 -14   8   4      183.40      176.08     17.83 o 
 -13   8   4      820.29      818.56     21.80 o 
 -12   8   4      244.04      233.58     17.56 o 
 -11   8   4      621.57      620.56     18.62 o 
 -10   8   4      355.23      368.46     15.74 o 
  -9   8   4       24.55       27.62     10.88 o 
  -8   8   4      129.00      138.52     11.72 o 
  -7   8   4      212.35      213.39     11.92 o 
  -6   8   4      991.52      930.62     17.00 o 
  -5   8   4      337.84      352.76     12.46 o 
  -4   8   4     2144.93     2074.59     30.24 o 
  -3   8   4     1042.06     1035.16     22.42 o 
  -2   8   4      289.60      274.60     13.51 o 
  -1   8   4      811.45      812.56     17.64 o 
   0   8   4        0.16        5.53     10.38 o 
   1   8   4      746.48      705.29     16.47 o 
   2   8   4     1041.67     1016.76     18.79 o 
   3   8   4      138.97      143.45     11.91 o 
   4   8   4      262.58      269.31     12.09 o 
   5   8   4      147.55      150.19     12.49 o 
   6   8   4      352.41      354.90     16.71 o 
   7   8   4      296.17      276.50     14.25 o 
   8   8   4      143.31      147.40     12.94 o 
   9   8   4      101.85      103.75     12.77 o 
  10   8   4       98.89       85.37     12.74 o 
  11   8   4      232.58      236.22     15.02 o 
  12   8   4      333.40      343.16     19.31 o 
  13   8   4      147.11      149.52     18.07 o 
  14   8   4      285.19      291.40     20.66 o 
  15   8   4      150.00      147.35     22.14 o 
  16   8   4      157.13      132.69     38.23 o 
 -15   9   4       91.48       99.56     27.17 o 
 -14   9   4      235.08      239.44     24.04 o 
 -13   9   4      408.34      388.28     25.47 o 
 -12   9   4      373.02      352.80     24.66 o 
 -11   9   4        4.61        4.24     15.40 o 
 -10   9   4      289.42      260.15     18.99 o 
  -9   9   4       62.81       78.42     14.35 o 
  -8   9   4      400.03      398.49     17.25 o 
  -7   9   4      271.74      247.66     15.28 o 
  -6   9   4      444.83      449.79     16.88 o 
  -5   9   4      354.41      362.20     16.09 o 
  -4   9   4      801.14      774.48     19.35 o 
  -3   9   4      262.30      265.95     14.37 o 
  -2   9   4      477.51      443.91     16.34 o 
  -1   9   4      752.74      728.41     18.36 o 
   0   9   4      581.24      563.28     16.92 o 
   1   9   4      867.66      789.16     18.67 o 
   2   9   4       16.94       14.79     11.53 o 
   3   9   4      507.27      522.98     16.73 o 
   4   9   4      187.35      182.88     11.97 o 
   5   9   4      236.16      259.68     14.20 o 
   6   9   4      174.73      171.70     13.33 o 
   7   9   4      110.93      128.87     15.56 o 
   8   9   4      468.88      486.86     19.51 o 
   9   9   4        9.55        6.20     15.18 o 
  10   9   4      555.86      535.63     21.77 o 
  11   9   4      518.70      519.91     25.28 o 
  12   9   4      123.65      112.87     20.76 o 
  13   9   4       80.10       80.87     25.99 o 
  14   9   4       16.19       23.52     36.28 o 
 -12  10   4      357.00      341.13     26.29 o 
 -11  10   4      260.88      264.88     20.43 o 
 -10  10   4       95.81       99.96     15.80 o 
  -9  10   4      295.67      298.77     17.52 o 
  -8  10   4      202.47      223.37     16.67 o 
  -7  10   4      194.90      206.52     18.34 o 
  -6  10   4      734.57      746.69     21.06 o 
  -5  10   4      154.22      160.99     15.05 o 
  -4  10   4      146.46      156.05     14.70 o 
  -3  10   4      375.56      376.21     16.78 o 
  -2  10   4      243.08      225.84     15.31 o 
  -1  10   4      326.27      360.11     16.48 o 
   0  10   4       85.87       84.21     13.49 o 
   1  10   4      500.54      456.64     20.66 o 
   2  10   4      565.14      577.42     22.34 o 
   3  10   4      242.56      243.01     15.52 o 
   4  10   4      991.12     1037.28     41.15 o 
   5  10   4      429.98      443.59     19.78 o 
   6  10   4        3.38       10.41     19.52 o 
   7  10   4       65.89       77.17     19.51 o 
   8  10   4       65.64       76.73     20.56 o 
   9  10   4      229.74      243.11     23.32 o 
  10  10   4       43.75       62.89     20.34 o 
  11  10   4       75.68       76.37     25.14 o 
 -12  11   4      137.88      144.04     44.31 o 
 -11  11   4       39.50       65.18     39.08 o 
 -10  11   4       65.84       53.10     21.93 o 
  -9  11   4       89.92      115.33     22.21 o 
  -8  11   4       32.36       47.48     18.68 o 
  -7  11   4      340.27      354.84     22.18 o 
  -6  11   4       28.44       38.65     17.77 o 
  -5  11   4      390.86      408.66     22.25 o 
  -4  11   4       12.98       18.96     17.32 o 
  -3  11   4      287.01      276.55     20.98 o 
  -2  11   4      539.16      527.97     23.45 o 
  -1  11   4      119.98      116.05     18.43 o 
   0  11   4      136.68      154.51     19.12 o 
   1  11   4      175.80      161.73     18.64 o 
   2  11   4       38.81       43.50     17.35 o 
   3  11   4      552.92      577.18     23.97 o 
   4  11   4      512.23      557.94     28.07 o 
   5  11   4        0.62       14.83     23.14 o 
   6  11   4        2.03        3.60     20.58 o 
   7  11   4       28.30       36.70     22.09 o 
   8  11   4       83.53      112.51     23.08 o 
   9  11   4       69.62       69.36     22.40 o 
  10  11   4       89.93      111.36     29.04 o 
  11  11   4      260.86      279.60     45.03 o 
  -9  12   4      162.80      124.32     39.08 o 
  -8  12   4       71.90       63.97     36.46 o 
  -7  12   4       84.84      114.55     28.89 o 
  -6  12   4      672.69      722.87     27.70 o 
  -5  12   4      286.47      277.12     23.06 o 
  -4  12   4      133.55      151.88     21.18 o 
  -3  12   4      385.60      435.44     24.55 o 
  -2  12   4        5.29       26.20     21.88 o 
  -1  12   4       79.68       74.77     19.27 o 
   0  12   4       33.52       27.54     18.36 o 
   1  12   4      279.81      270.60     21.98 o 
   2  12   4      369.40      403.24     23.69 o 
   3  12   4       42.53       54.76     22.18 o 
   4  12   4      180.85      187.67     24.94 o 
   5  12   4       63.73       80.60     24.06 o 
   6  12   4      664.42      774.78     41.29 o 
   7  12   4      401.54      422.64     55.08 o 
   8  12   4       44.45       60.44     45.21 o 
   9  12   4       69.32       59.17     44.60 o 
  -2 -13   5        1.55        8.10     27.94 o 
  -1 -13   5        0.92        7.78     27.14 o 
   0 -13   5       12.74       -7.46     37.56 o 
  -7 -12   5        0.96       10.32     33.23 o 
  -6 -12   5       13.24       15.94     24.88 o 
  -5 -12   5        9.66        7.83     24.55 o 
  -4 -12   5       32.26       51.55     21.21 o 
  -3 -12   5       13.38       19.14     17.56 o 
  -2 -12   5        1.87        5.79     20.99 o 
  -1 -12   5        1.34       -2.25     20.50 o 
   0 -12   5        0.50        9.97     17.13 o 
   1 -12   5        2.16        2.84     17.37 o 
   2 -12   5        0.37        2.59     17.04 o 
   3 -12   5       36.77       38.81     21.50 o 
   4 -12   5       10.82        4.01     21.23 o 
   5 -12   5       18.22       19.47     25.16 o 
   6 -12   5        3.06       19.38     35.13 o 
   7 -12   5       13.77       12.12     36.73 o 
 -11 -11   5        8.22        9.19     38.80 o 
 -10 -11   5        8.41       21.19     24.17 o 
  -9 -11   5        1.51        8.05     20.05 o 
  -8 -11   5        6.16       11.03     19.61 o 
  -7 -11   5       23.23       21.28     19.85 o 
  -6 -11   5       38.42       45.52     20.23 o 
  -5 -11   5       24.50       34.45     19.27 o 
  -4 -11   5        3.28       -1.29     15.73 o 
  -3 -11   5       14.45       16.34     15.99 o 
  -2 -11   5       15.77       30.48     15.88 o 
  -1 -11   5        5.84        4.76     18.24 o 
   0 -11   5        7.74        3.73     15.65 o 
   1 -11   5       21.21       25.93     16.32 o 
   2 -11   5        3.55       11.90     15.84 o 
   3 -11   5        6.63        3.90     15.74 o 
   4 -11   5        2.87       13.01     15.78 o 
   5 -11   5        2.40       -2.28     18.14 o 
   6 -11   5        8.10       18.85     19.99 o 
   7 -11   5       11.98       -0.85     19.90 o 
   8 -11   5       33.58       28.17     20.41 o 
   9 -11   5        3.85       11.53     34.36 o 
 -13 -10   5       13.77       15.30     24.39 o 
 -12 -10   5       34.94       38.04     23.49 o 
 -11 -10   5       17.05       31.54     20.08 o 
 -10 -10   5       29.55       31.16     19.13 o 
  -9 -10   5        0.75        3.34     18.33 o 
  -8 -10   5        3.38        5.35     18.13 o 
  -7 -10   5       13.85       26.86     17.78 o 
  -6 -10   5        2.21        3.34     18.02 o 
  -5 -10   5       11.09       16.51     14.22 o 
  -4 -10   5        8.16        3.78     14.44 o 
  -3 -10   5        1.49        0.80     14.20 o 
  -2 -10   5       10.33       19.89     14.74 o 
  -1 -10   5       37.00       31.52     12.63 o 
   0 -10   5       14.11       11.60     14.24 o 
   1 -10   5       44.96       36.68     14.57 o 
   2 -10   5       31.91       21.23     14.28 o 
   3 -10   5        4.41        6.89     14.11 o 
   4 -10   5       13.96       14.38     14.23 o 
   5 -10   5        9.97        8.40     14.54 o 
   6 -10   5        3.38       -0.71     13.24 o 
   7 -10   5       15.46       19.22     13.84 o 
   8 -10   5       23.50       35.80     16.46 o 
   9 -10   5        0.81        2.30     14.85 o 
  10 -10   5        7.30       13.14     17.33 o 
  11 -10   5       34.93       48.34     24.58 o 
 -15  -9   5        0.78       -2.67     32.44 o 
 -14  -9   5        0.23        4.96     30.36 o 
 -13  -9   5        2.75        3.21     18.63 o 
 -12  -9   5       34.77       26.69     18.95 o 
 -11  -9   5       35.42       37.55     18.65 o 
 -10  -9   5        0.44       -4.73     20.60 o 
  -9  -9   5       49.25       43.72     18.09 o 
  -8  -9   5       57.21       53.48     17.68 o 
  -7  -9   5       38.92       35.44     17.25 o 
  -6  -9   5       10.74       13.07     13.20 o 
  -5  -9   5        6.12       18.89     13.33 o 
  -4  -9   5       40.85       33.62     13.62 o 
  -3  -9   5        7.00       11.53     13.46 o 
  -2  -9   5       45.82       37.45     13.81 o 
  -1  -9   5       13.20       11.20     11.61 o 
   0  -9   5      100.95       98.30     14.22 o 
   1  -9   5       34.51       33.90     13.67 o 
   2  -9   5        6.23       -0.74     13.35 o 
   3  -9   5        2.84       13.71     13.22 o 
   4  -9   5        2.30        0.14     12.04 o 
   5  -9   5        4.26        5.25     12.17 o 
   6  -9   5        5.32       11.03     11.27 o 
   7  -9   5       31.05       27.83     11.74 o 
   8  -9   5        1.22        3.61     11.61 o 
   9  -9   5       40.16       44.36     12.30 o 
  10  -9   5        4.69       -0.17     18.33 o 
  11  -9   5       32.67       26.13     17.02 o 
  12  -9   5        5.96       10.91     17.03 o 
  13  -9   5        1.60       -0.34     24.18 o 
 -16  -8   5       25.33       34.75     33.96 o 
 -15  -8   5       13.21       23.29     24.68 o 
 -14  -8   5       12.54       24.54     23.18 o 
 -13  -8   5       19.90       24.22     17.92 o 
 -12  -8   5        9.89       21.50     17.55 o 
 -11  -8   5       11.03        7.45     16.78 o 
 -10  -8   5       19.44       27.69     17.04 o 
  -9  -8   5       10.43       17.18     16.20 o 
  -8  -8   5       76.26       77.01     16.59 o 
  -7  -8   5      179.93      160.68     14.35 o 
  -6  -8   5       97.03       95.58     13.63 o 
  -5  -8   5       44.45       45.86     12.85 o 
  -4  -8   5        4.37        5.81     11.94 o 
  -3  -8   5        7.89        7.11     11.73 o 
  -2  -8   5       14.97        7.73     10.27 o 
  -1  -8   5       18.03       18.34     10.49 o 
   0  -8   5        2.46        4.28     12.16 o 
   1  -8   5       58.78       50.88     12.87 o 
   2  -8   5      118.95      107.88     11.88 o 
   3  -8   5        1.87        5.51     10.93 o 
   4  -8   5        9.27        6.84     10.96 o 
   5  -8   5       36.36       32.54     10.52 o 
   6  -8   5       69.40       50.22     10.88 o 
   7  -8   5       12.90       18.46     10.94 o 
   8  -8   5       14.79       12.20     10.62 o 
   9  -8   5       16.64       18.36     11.14 o 
  10  -8   5       26.63       33.56     12.99 o 
  11  -8   5        0.51       -1.36     13.28 o 
  12  -8   5        5.54        8.52     16.31 o 
  13  -8   5        7.82        5.45     17.26 o 
  14  -8   5       41.36       40.40     17.95 o 
  15  -8   5        7.77       13.55     37.18 o 
 -17  -7   5       41.74       55.56     32.88 o 
 -16  -7   5        1.87        6.26     19.11 o 
 -15  -7   5       17.95       22.43     18.72 o 
 -14  -7   5       20.35       28.10     22.18 o 
 -13  -7   5       17.55       30.92     16.75 o 
 -12  -7   5        5.96        4.24     16.02 o 
 -11  -7   5       32.92       26.42     15.61 o 
 -10  -7   5       10.63        6.78     14.99 o 
  -9  -7   5       30.83       29.70     15.07 o 
  -8  -7   5       14.01        9.96     11.26 o 
  -7  -7   5      355.29      372.34     15.51 o 
  -6  -7   5      152.13      161.38     13.38 o 
  -5  -7   5      335.57      339.69     15.05 o 
  -4  -7   5       52.92       48.95     11.84 o 
  -3  -7   5       11.60       13.62     11.48 o 
  -2  -7   5        1.66        0.64      9.69 o 
  -1  -7   5       16.31       11.48      9.84 o 
   0  -7   5        7.95        5.35      9.57 o 
   1  -7   5        6.72        3.38     10.16 o 
   2  -7   5       20.95       17.46     10.46 o 
   3  -7   5       58.23       53.98      9.76 o 
   4  -7   5       77.23       73.44     10.00 o 
   5  -7   5      158.03      141.20     11.00 o 
   6  -7   5       48.15       38.32     10.01 o 
   7  -7   5       20.83       20.67     10.02 o 
   8  -7   5       31.56       30.82     10.24 o 
   9  -7   5       28.78       19.43     10.35 o 
  10  -7   5       10.10       10.95     11.69 o 
  11  -7   5       17.93       21.86     14.99 o 
  12  -7   5       11.73        9.26     15.11 o 
  13  -7   5       15.60       18.29     16.10 o 
  14  -7   5        8.56       14.48     19.43 o 
  15  -7   5       19.75       15.70     17.00 o 
  16  -7   5        8.38       13.03     34.88 o 
  17  -7   5       41.77       29.69     35.91 o 
 -18  -6   5       26.95       16.97     24.26 o 
 -17  -6   5       12.53       16.27     19.37 o 
 -16  -6   5        6.07       21.01     18.64 o 
 -15  -6   5       29.70       24.26     14.78 o 
 -14  -6   5      137.15      126.61     18.98 o 
 -13  -6   5       28.24       24.51     15.21 o 
 -12  -6   5       20.41       16.80     14.56 o 
 -11  -6   5        2.15        2.36     11.23 o 
 -10  -6   5       33.54       30.43     11.18 o 
  -9  -6   5       32.73       29.92      8.57 o 
  -8  -6   5        2.70        5.33      8.34 o 
  -7  -6   5      101.96      114.22      9.33 o 
  -6  -6   5       63.45       69.46      8.70 o 
  -5  -6   5      256.77      271.64     13.37 o 
  -4  -6   5      162.45      171.17     12.28 o 
  -3  -6   5        4.18        3.94     10.14 o 
  -2  -6   5       39.09       41.39      9.04 o 
  -1  -6   5       23.09       19.30      8.74 o 
   0  -6   5       54.94       52.13      8.23 o 
   1  -6   5       21.14       26.18      9.09 o 
   2  -6   5       17.60       15.88      8.35 o 
   3  -6   5      134.68      132.61      9.55 o 
   4  -6   5      235.23      225.93     10.90 o 
   5  -6   5       54.36       42.47      9.57 o 
   6  -6   5       76.82       64.45      9.96 o 
   7  -6   5      241.26      210.84     12.74 o 
   8  -6   5      110.94       96.73     11.68 o 
   9  -6   5        2.95        5.59     10.42 o 
  10  -6   5        7.25       11.50     10.41 o 
  11  -6   5       40.29       28.45     13.92 o 
  12  -6   5       12.16       10.26     14.48 o 
  13  -6   5        3.61        5.53     14.60 o 
  14  -6   5        7.25       14.88     15.33 o 
  15  -6   5       67.80       84.86     17.37 o 
  16  -6   5       95.07      107.58     18.81 o 
 -19  -5   5       12.37       16.99     23.57 o 
 -18  -5   5       10.49        3.94     19.34 o 
 -17  -5   5        0.38        7.26     18.33 o 
 -16  -5   5       22.09       50.62     17.89 o 
 -15  -5   5       17.47       24.61     13.69 o 
 -14  -5   5        9.15       15.61     13.07 o 
 -13  -5   5      103.77      110.70     12.17 o 
 -12  -5   5       53.64       58.16     12.01 o 
 -11  -5   5       14.49       17.66     13.42 o 
 -10  -5   5      120.42      119.81      9.27 o 
  -9  -5   5       26.08       23.85      6.77 o 
  -8  -5   5       43.03       47.34      8.36 o 
  -7  -5   5       40.65       42.15      8.07 o 
  -6  -5   5       84.78       89.53      8.26 o 
  -5  -5   5      179.99      184.03      8.98 o 
  -4  -5   5      242.66      255.32     11.83 o 
  -3  -5   5       85.27       82.87     10.05 o 
  -2  -5   5       50.29       49.99      8.08 o 
  -1  -5   5       59.22       64.43      7.40 o 
   0  -5   5       59.66       65.02      8.43 o 
   1  -5   5       13.24       13.20      6.46 o 
   2  -5   5       51.33       42.92      7.00 o 
   3  -5   5      119.86      114.21      7.87 o 
   4  -5   5       16.77        8.50      7.25 o 
   5  -5   5       25.17       21.10      8.28 o 
   6  -5   5      160.27      171.45     10.24 o 
   7  -5   5      180.21      165.31     10.76 o 
   8  -5   5      229.14      215.32     11.38 o 
   9  -5   5       83.57       77.68     10.10 o 
  10  -5   5        6.34       11.00      8.19 o 
  11  -5   5       23.24       23.80     10.75 o 
  12  -5   5       30.76       25.07     11.13 o 
  13  -5   5        0.34        4.43     14.24 o 
  14  -5   5       76.53       95.94     15.67 o 
  15  -5   5       18.90       23.90     15.40 o 
  16  -5   5       17.09        8.03     16.32 o 
  17  -5   5        5.62        9.12     20.11 o 
 -20  -4   5        0.24       32.96     34.04 o 
 -19  -4   5       13.04        7.65     18.65 o 
 -18  -4   5       20.43       27.17     18.49 o 
 -17  -4   5       21.11       17.64     17.71 o 
 -16  -4   5        0.75        3.27     16.55 o 
 -15  -4   5       22.39       21.42     12.80 o 
 -14  -4   5       19.91       19.51     12.26 o 
 -13  -4   5        6.19        2.36      9.95 o 
 -12  -4   5       71.42       65.14     10.33 o 
 -11  -4   5      109.79       99.21      9.08 o 
 -10  -4   5       16.87       19.20      8.48 o 
  -9  -4   5      131.76      126.89      9.25 o 
  -8  -4   5       80.72       74.64      5.03 o 
  -7  -4   5       16.43       15.07      4.02 o 
  -6  -4   5       36.32       44.13      7.41 o 
  -5  -4   5       24.21       19.72      6.84 o 
  -4  -4   5       62.08       63.80      7.16 o 
  -3  -4   5      103.07       97.74      4.75 o 
  -2  -4   5       26.47       21.77      4.50 o 
  -1  -4   5      219.91      225.06      6.67 o 
   0  -4   5      488.57      507.29      8.93 o 
   1  -4   5      302.41      314.03      8.19 o 
   2  -4   5      363.17      352.78      8.74 o 
   3  -4   5      130.25      125.99      8.02 o 
   4  -4   5       42.91       40.15      7.43 o 
   5  -4   5       32.28       39.12      7.72 o 
   6  -4   5        1.27        2.43      7.84 o 
   7  -4   5       51.48       56.70      8.55 o 
   8  -4   5       99.60       94.73      9.42 o 
   9  -4   5      154.52      148.09      9.01 o 
  10  -4   5       41.71       46.57      8.16 o 
  11  -4   5       18.34       19.35      9.54 o 
  12  -4   5       56.13       51.34     10.43 o 
  13  -4   5       45.67       49.74     10.95 o 
  14  -4   5       27.54       24.82     12.87 o 
  15  -4   5       24.38       34.88     14.59 o 
  16  -4   5        2.85        9.98     15.20 o 
  17  -4   5       17.34       26.03     19.53 o 
  18  -4   5       16.63       19.97     25.49 o 
 -20  -3   5        0.11       -4.19     22.87 o 
 -19  -3   5        1.35        6.77     15.95 o 
 -18  -3   5        5.53       22.28     15.12 o 
 -17  -3   5        6.91        2.10     16.66 o 
 -16  -3   5       60.73       75.89     17.06 o 
 -15  -3   5       43.78       62.43     15.87 o 
 -14  -3   5        9.12       15.33     11.80 o 
 -13  -3   5        6.01        9.45      7.95 o 
 -12  -3   5      150.32      136.82      8.86 o 
 -11  -3   5       10.11        7.54      7.22 o 
 -10  -3   5        3.20        2.32      6.68 o 
  -9  -3   5       20.09       18.03      6.55 o 
  -8  -3   5        1.34       -0.82      5.19 o 
  -7  -3   5        1.70        0.00      3.91 o 
  -6  -3   5        5.71        8.24      6.43 o 
  -5  -3   5       70.37       72.82      6.89 o 
  -4  -3   5        0.76        0.38      4.08 o 
  -3  -3   5        1.79        5.57      4.08 o 
  -2  -3   5       97.18       92.78      5.22 o 
  -1  -3   5       21.56       18.45      4.73 o 
   0  -3   5       92.47       82.37      5.06 o 
   1  -3   5      455.60      465.18      7.71 o 
   2  -3   5      220.55      226.36      6.58 o 
   3  -3   5       22.89       22.47      5.24 o 
   4  -3   5        3.00        1.47      6.35 o 
   5  -3   5        8.08        5.91      5.51 o 
   6  -3   5       11.02       11.54      5.46 o 
   7  -3   5        9.57        8.11      4.64 o 
   8  -3   5       30.83       24.82      4.43 o 
   9  -3   5      182.49      175.52      8.71 o 
  10  -3   5       47.16       44.12      7.85 o 
  11  -3   5       31.27       24.75      7.61 o 
  12  -3   5       40.37       48.61      9.88 o 
  13  -3   5       22.13       26.04      9.93 o 
  14  -3   5       26.25       32.04     12.64 o 
  15  -3   5        1.20        1.96     12.82 o 
  16  -3   5       14.16       22.68     16.07 o 
  17  -3   5       13.53       21.79     18.96 o 
  18  -3   5        2.75        9.71     20.44 o 
 -20  -2   5       25.51       44.77     32.61 o 
 -19  -2   5       22.21       25.70     15.69 o 
 -18  -2   5       18.96       25.08     14.90 o 
 -17  -2   5       31.97       28.28     14.21 o 
 -16  -2   5        2.99       11.05     13.08 o 
 -15  -2   5       45.11       47.01     14.77 o 
 -14  -2   5       24.51       22.02      9.32 o 
 -13  -2   5       25.02       22.65      7.68 o 
 -12  -2   5        9.08       10.43      7.29 o 
 -11  -2   5        1.44        3.42      6.78 o 
 -10  -2   5       23.88       18.37      6.43 o 
  -9  -2   5       10.51       12.75      4.98 o 
  -8  -2   5       28.27       26.21      6.04 o 
  -7  -2   5       17.29       14.60      4.73 o 
  -6  -2   5       35.06       26.34      5.68 o 
  -5  -2   5       38.27       37.99      6.15 o 
  -4  -2   5       35.03       36.51      5.29 o 
  -3  -2   5       47.01       51.17      5.07 o 
  -2  -2   5       65.08       67.56      3.68 o 
  -1  -2   5      119.50      118.41      4.69 o 
   0  -2   5      156.56      159.48      5.11 o 
   1  -2   5       20.77       29.05      4.13 o 
   2  -2   5       49.88       49.90      3.56 o 
   3  -2   5       18.18       16.33      3.27 o 
   4  -2   5       38.28       37.50      3.67 o 
   5  -2   5       52.66       51.51      4.65 o 
   6  -2   5       12.61       16.55      4.77 o 
   7  -2   5        1.10        3.88      4.87 o 
   8  -2   5       76.12       74.37      5.63 o 
   9  -2   5       17.85       16.17      6.75 o 
  10  -2   5       74.72       79.41      7.79 o 
  11  -2   5       45.01       50.32      7.64 o 
  12  -2   5       17.50       23.02      9.21 o 
  13  -2   5        4.14        4.93      9.65 o 
  14  -2   5        2.59        1.60     10.02 o 
  15  -2   5       18.35       27.56     14.74 o 
  16  -2   5        7.74        8.25     15.55 o 
  17  -2   5        0.99       -0.10     16.68 o 
  18  -2   5       18.67       31.93     17.74 o 
 -20  -1   5        6.40        1.26     31.70 o 
 -19  -1   5       21.88       23.45     18.11 o 
 -18  -1   5       18.45       25.71     17.08 o 
 -17  -1   5       20.16       18.94     13.89 o 
 -16  -1   5       62.04       57.45     11.74 o 
 -15  -1   5       13.29       17.66     10.34 o 
 -14  -1   5       16.77       17.46      9.89 o 
 -13  -1   5      102.58       96.12      7.73 o 
 -12  -1   5       89.70       84.35      7.62 o 
 -11  -1   5        7.41        9.09      6.55 o 
 -10  -1   5       33.64       34.67      6.22 o 
  -9  -1   5        6.39        7.84      5.56 o 
  -8  -1   5       84.06       83.16      5.77 o 
  -7  -1   5       14.78       17.86      4.94 o 
  -6  -1   5       99.55      106.70      4.96 o 
  -5  -1   5       34.34       35.54      3.54 o 
  -4  -1   5        3.49        6.04      5.13 o 
  -3  -1   5       14.27       14.96      4.54 o 
  -2  -1   5       41.22       41.05      2.73 o 
  -1  -1   5       31.16       31.10      4.04 o 
   0  -1   5       69.14       67.22      2.93 o 
   1  -1   5       86.22       87.16      3.64 o 
   2  -1   5        0.88        1.81      3.97 o 
   3  -1   5       13.50       12.16      4.38 o 
   4  -1   5       12.24       12.34      4.04 o 
   5  -1   5        3.64        2.36      3.37 o 
   6  -1   5        4.86        8.70      3.54 o 
   7  -1   5       39.22       42.97      5.89 o 
   8  -1   5       44.29       42.56      6.32 o 
   9  -1   5       12.27       11.20      6.52 o 
  10  -1   5       54.09       57.38      8.57 o 
  11  -1   5       14.41       10.19      8.55 o 
  12  -1   5       27.52       19.02      9.12 o 
  13  -1   5        0.95        0.02      9.29 o 
  14  -1   5       10.20       13.99      9.86 o 
  15  -1   5        5.58       10.15     11.92 o 
  16  -1   5       17.87       17.47     15.46 o 
  17  -1   5       47.64       43.58     16.81 o 
  18  -1   5        3.60        2.28     16.96 o 
  19  -1   5       12.05       14.49     25.51 o 
 -21   0   5       18.00       16.02     33.69 o 
 -20   0   5       35.18       36.88     19.23 o 
 -19   0   5        6.57       13.14     17.99 o 
 -18   0   5        1.49       -3.34     16.89 o 
 -17   0   5       49.53       63.40     14.09 o 
 -16   0   5       19.10       11.91     10.96 o 
 -15   0   5      108.38      117.68     11.62 o 
 -14   0   5        0.94       -1.13      9.74 o 
 -13   0   5       23.53       25.88      8.03 o 
 -12   0   5        8.00        9.30      6.45 o 
 -11   0   5        4.47        7.93      5.67 o 
 -10   0   5        1.35        3.57      5.23 o 
  -9   0   5        6.23        7.40      4.74 o 
  -8   0   5      111.56      113.51      5.33 o 
  -7   0   5       11.17       16.53      5.47 o 
  -6   0   5       11.91       14.16      5.20 o 
  -5   0   5      105.36      114.03      5.77 o 
  -4   0   5        6.59       12.70      3.84 o 
  -3   0   5        3.24        1.77      2.63 o 
  -2   0   5       38.07       37.28      4.10 o 
  -1   0   5       52.73       48.67      3.93 o 
   0   0   5       36.16       41.14      3.47 o 
   1   0   5        0.96        0.74      3.61 o 
   2   0   5       10.05       10.97      3.81 o 
   3   0   5      160.21      174.06      4.73 o 
   4   0   5        1.85        2.23      2.89 o 
   5   0   5        2.68        5.53      3.93 o 
   6   0   5       48.39       39.12      4.58 o 
   7   0   5       87.93       85.88      5.50 o 
   8   0   5        0.36       -0.37      5.64 o 
   9   0   5        5.64        6.87      6.12 o 
  10   0   5       15.45       15.91      7.92 o 
  11   0   5       40.91       33.74      8.55 o 
  12   0   5        2.17       -2.29      8.51 o 
  13   0   5       68.66       70.66      9.77 o 
  14   0   5        3.24       10.13     11.33 o 
  15   0   5        1.11       11.40     11.90 o 
  16   0   5       48.66       54.32     15.71 o 
  17   0   5        6.01       13.06     16.12 o 
  18   0   5        8.97       16.54     17.06 o 
  19   0   5        1.55        1.29     25.31 o 
 -21   1   5        3.28        1.36     33.71 o 
 -20   1   5        6.57        1.25     23.12 o 
 -19   1   5       21.60       29.28     18.67 o 
 -18   1   5       19.55       22.12     14.52 o 
 -17   1   5       20.45       32.05     13.65 o 
 -16   1   5       61.86       65.02     13.58 o 
 -15   1   5       13.73       15.12     12.30 o 
 -14   1   5       17.60       15.48      8.72 o 
 -13   1   5      100.25      101.64      9.29 o 
 -12   1   5       89.16       86.00      7.37 o 
 -11   1   5        7.80       13.43      6.27 o 
 -10   1   5       33.15       38.17      5.66 o 
  -9   1   5        6.33        8.45      4.61 o 
  -8   1   5       83.94       76.81      3.70 o 
  -7   1   5       14.63       18.41      4.50 o 
  -6   1   5      101.46      107.71      4.88 o 
  -5   1   5       34.00       37.82      3.90 o 
  -4   1   5        3.40        4.96      3.31 o 
  -3   1   5       14.05       14.44      2.90 o 
  -2   1   5       41.27       41.39      2.48 o 
  -1   1   5       31.04       29.86      3.06 o 
   0   1   5       69.14       69.24      2.89 o 
   1   1   5       86.20       90.80      4.09 o 
   2   1   5        0.87        1.50      3.39 o 
   3   1   5       13.43       13.76      3.54 o 
   4   1   5       12.53       13.09      3.64 o 
   5   1   5        3.72        4.46      4.45 o 
   6   1   5        4.71        5.48      4.66 o 
   7   1   5       39.83       36.05      5.07 o 
   8   1   5       44.33       44.25      5.08 o 
   9   1   5       12.18       12.68      4.48 o 
  10   1   5       54.42       54.84      6.83 o 
  11   1   5       13.86       13.03      8.39 o 
  12   1   5       28.28       27.45      8.53 o 
  13   1   5        0.99       -0.65     10.40 o 
  14   1   5        9.47       13.22     11.10 o 
  15   1   5        5.72        5.11     11.82 o 
  16   1   5       18.11       15.78     12.85 o 
  17   1   5       47.66       49.94     16.65 o 
  18   1   5        3.70        1.83     18.92 o 
  19   1   5       11.83       13.94     20.89 o 
 -20   2   5       24.90       38.07     23.92 o 
 -19   2   5       23.25       37.15     16.07 o 
 -18   2   5       19.70       29.46     14.94 o 
 -17   2   5       30.46       29.16     14.20 o 
 -16   2   5        2.94        2.02     13.07 o 
 -15   2   5       45.48       52.09     13.09 o 
 -14   2   5       24.02       28.40     10.26 o 
 -13   2   5       25.81       28.47      9.31 o 
 -12   2   5        9.60        9.78      7.15 o 
 -11   2   5        1.48        1.97      5.91 o 
 -10   2   5       24.02       22.28      5.47 o 
  -9   2   5       10.84       14.57      4.61 o 
  -8   2   5       27.92       28.96      3.86 o 
  -7   2   5       17.56       14.10      5.31 o 
  -6   2   5       35.10       39.00      5.26 o 
  -5   2   5       37.36       41.22      5.14 o 
  -4   2   5       34.76       33.48      2.80 o 
  -3   2   5       47.48       50.15      3.90 o 
  -2   2   5       64.58       70.68      4.21 o 
  -1   2   5      120.29      113.47      4.01 o 
   0   2   5      156.30      167.17      4.56 o 
   1   2   5       20.62       27.91      4.53 o 
   2   2   5       49.45       50.08      3.53 o 
   3   2   5       17.92       17.39      4.53 o 
   4   2   5       38.42       35.82      4.54 o 
   5   2   5       53.38       52.83      4.55 o 
   6   2   5       12.62       15.73      5.33 o 
   7   2   5        1.10        4.60      5.50 o 
   8   2   5       75.70       82.51      6.47 o 
   9   2   5       17.62       18.98      6.16 o 
  10   2   5       74.04       78.87      7.24 o 
  11   2   5       45.50       51.55      8.25 o 
  12   2   5       17.93       20.18     10.58 o 
  13   2   5        4.45        6.70     10.82 o 
  14   2   5        2.52        3.93     11.41 o 
  15   2   5       18.24       15.24     12.25 o 
  16   2   5        8.17       13.31     12.91 o 
  17   2   5        0.87       -5.08     18.88 o 
  18   2   5       18.76       18.06     17.61 o 
  19   2   5        2.62       11.52     39.84 o 
 -20   3   5        0.14        0.34     23.60 o 
 -19   3   5        1.61       -4.21     16.01 o 
 -18   3   5        5.19       -1.57     15.52 o 
 -17   3   5        6.80       14.80     14.79 o 
 -16   3   5       61.11       70.17     14.54 o 
 -15   3   5       44.32       41.30     15.61 o 
 -14   3   5        9.13       15.55     11.80 o 
 -13   3   5        5.62       11.08      9.51 o 
 -12   3   5      149.32      136.68     10.82 o 
 -11   3   5        9.87        7.51      7.15 o 
 -10   3   5        3.01        1.63      6.60 o 
  -9   3   5       20.48       18.96      6.15 o 
  -8   3   5        1.49        2.20      5.21 o 
  -7   3   5        1.79       -0.97      4.84 o 
  -6   3   5        5.36        4.15      5.02 o 
  -5   3   5       70.23       68.45      3.79 o 
  -4   3   5        0.86        0.86      3.87 o 
  -3   3   5        1.92        4.43      5.44 o 
  -2   3   5       96.17       97.22      4.46 o 
  -1   3   5       21.67       16.55      5.08 o 
   0   3   5       92.79       87.18      5.91 o 
   1   3   5      455.28      465.71      9.74 o 
   2   3   5      220.11      225.45      5.38 o 
   3   3   5       22.45       22.32      6.17 o 
   4   3   5        3.15        5.59      6.04 o 
   5   3   5        8.21        4.72      5.36 o 
   6   3   5       10.91       12.27      6.11 o 
   7   3   5        9.20        9.35      6.42 o 
   8   3   5       30.44       28.51      6.58 o 
   9   3   5      184.20      173.47      8.21 o 
  10   3   5       46.43       43.28      7.39 o 
  11   3   5       30.34       20.11      8.47 o 
  12   3   5       41.14       53.98     11.22 o 
  13   3   5       22.27       24.43     11.74 o 
  14   3   5       25.22       21.15     11.78 o 
  15   3   5        1.08        5.55     12.59 o 
  16   3   5       13.71       17.58     12.95 o 
  17   3   5       13.74       18.94     16.97 o 
  18   3   5        2.78       11.89     20.15 o 
  19   3   5       13.90       10.26     37.66 o 
 -20   4   5        0.14        4.41     19.65 o 
 -19   4   5       12.75        9.84     19.13 o 
 -18   4   5       19.92        6.69     16.04 o 
 -17   4   5       21.01       24.41     15.03 o 
 -16   4   5        0.77        0.46     16.63 o 
 -15   4   5       23.18       11.81     15.86 o 
 -14   4   5       19.07       12.96     12.29 o 
 -13   4   5        5.85        8.06     10.06 o 
 -12   4   5       70.12       62.77     10.62 o 
 -11   4   5      110.25       96.18      8.62 o 
 -10   4   5       17.78       15.47      7.39 o 
  -9   4   5      130.63      131.87      9.46 o 
  -8   4   5       81.38       83.22     10.01 o 
  -7   4   5       15.82       15.24      5.74 o 
  -6   4   5       36.04       35.29      5.20 o 
  -5   4   5       24.10       19.66      4.53 o 
  -4   4   5       61.12       53.24      2.69 o 
  -3   4   5      103.04      105.51      4.85 o 
  -2   4   5       26.67       26.50      5.01 o 
  -1   4   5      218.03      223.54      6.46 o 
   0   4   5      489.28      488.64      7.35 o 
   1   4   5      303.60      280.62      8.30 o 
   2   4   5      361.38      322.05     13.52 o 
   3   4   5      129.85      128.35      9.10 o 
   4   4   5       43.62       51.48      8.15 o 
   5   4   5       32.31       36.73      7.22 o 
   6   4   5        1.36       -2.89      6.39 o 
   7   4   5       50.60       54.52      7.70 o 
   8   4   5      101.42       97.05      8.41 o 
   9   4   5      154.56      142.73      9.06 o 
  10   4   5       41.64       42.07      7.80 o 
  11   4   5       18.19       20.80      8.63 o 
  12   4   5       57.02       56.15     11.79 o 
  13   4   5       46.69       51.72     12.10 o 
  14   4   5       27.12       30.54     12.38 o 
  15   4   5       23.54       22.71     13.26 o 
  16   4   5        2.91        4.01     13.61 o 
  17   4   5       17.20       11.83     16.72 o 
  18   4   5       16.52       22.39     20.49 o 
  19   4   5        0.94       28.16     40.59 o 
 -19   5   5       11.90        7.95     19.93 o 
 -18   5   5       11.04       17.78     16.66 o 
 -17   5   5        0.43        7.07     18.29 o 
 -16   5   5       21.89       25.42     17.94 o 
 -15   5   5       17.12       10.69     16.80 o 
 -14   5   5        8.64        3.67     15.55 o 
 -13   5   5      103.25       96.55     11.90 o 
 -12   5   5       53.86       52.62     11.08 o 
 -11   5   5       13.98       13.00      9.20 o 
 -10   5   5      121.45      124.07     10.34 o 
  -9   5   5       25.78       18.79     10.04 o 
  -8   5   5       43.23       41.14      9.96 o 
  -7   5   5       41.44       38.28      9.67 o 
  -6   5   5       83.96       84.33      7.21 o 
  -5   5   5      178.63      181.86      7.82 o 
  -4   5   5      242.71      253.25      7.51 o 
  -3   5   5       86.17       89.29      5.06 o 
  -2   5   5       49.34       50.56      5.89 o 
  -1   5   5       59.20       61.13      5.45 o 
   0   5   5       60.24       63.38      5.90 o 
   1   5   5       13.47       12.32      6.56 o 
   2   5   5       51.85       49.60      7.20 o 
   3   5   5      118.83      126.20     10.03 o 
   4   5   5       16.64       13.76      8.65 o 
   5   5   5       25.92       22.76      8.80 o 
   6   5   5      159.55      164.46     10.58 o 
   7   5   5      180.53      174.94     11.46 o 
   8   5   5      229.87      225.39     10.11 o 
   9   5   5       81.97       90.42      9.06 o 
  10   5   5        6.56        4.60      8.44 o 
  11   5   5       23.02       21.25      9.24 o 
  12   5   5       29.96       27.46     10.95 o 
  13   5   5        0.42        0.64     11.99 o 
  14   5   5       77.47       86.37     13.71 o 
  15   5   5       18.53       14.62     13.61 o 
  16   5   5       17.03       21.60     14.71 o 
  17   5   5        5.22        8.82     14.83 o 
  18   5   5        5.72        9.89     38.98 o 
 -19   6   5        1.18       18.74     39.18 o 
 -18   6   5       26.38       29.75     24.76 o 
 -17   6   5       12.92        9.40     19.37 o 
 -16   6   5        6.07        8.65     18.66 o 
 -15   6   5       29.07       15.70     17.53 o 
 -14   6   5      137.39      139.08     21.19 o 
 -13   6   5       28.73       40.83     12.33 o 
 -12   6   5       19.43       22.37     10.26 o 
 -11   6   5        2.33        3.60      9.95 o 
 -10   6   5       33.50       34.88     11.33 o 
  -9   6   5       32.94       29.22     10.93 o 
  -8   6   5        2.59        2.65     11.58 o 
  -7   6   5      100.55       95.81     11.17 o 
  -6   6   5       62.36       58.29     10.62 o 
  -5   6   5      256.41      258.19     10.52 o 
  -4   6   5      163.77      153.89      9.24 o 
  -3   6   5        3.89        3.25      5.92 o 
  -2   6   5       39.00       37.54      8.52 o 
  -1   6   5       23.81       18.73      5.27 o 
   0   6   5       55.01       59.11      8.37 o 
   1   6   5       21.12       20.23      7.90 o 
   2   6   5       18.11       21.83      8.05 o 
   3   6   5      135.19      138.49      9.42 o 
   4   6   5      235.08      226.75     12.04 o 
   5   6   5       53.68       49.28     10.47 o 
   6   6   5       76.18       69.49     10.52 o 
   7   6   5      243.51      210.26     14.23 o 
   8   6   5      109.51      108.19     13.16 o 
   9   6   5        3.18        1.88      9.75 o 
  10   6   5        7.31       14.52      9.33 o 
  11   6   5       41.36       27.03     10.48 o 
  12   6   5       12.66       16.26     12.53 o 
  13   6   5        3.23        6.36     11.66 o 
  14   6   5        7.33        6.35     13.64 o 
  15   6   5       69.61       77.00     15.10 o 
  16   6   5       93.81      106.12     16.32 o 
  17   6   5       18.96        9.53     24.75 o 
 -17   7   5       42.11       59.99     20.86 o 
 -16   7   5        2.07        3.26     19.07 o 
 -15   7   5       18.01       19.87     15.89 o 
 -14   7   5       21.20       21.94     15.04 o 
 -13   7   5       18.23       19.22     12.95 o 
 -12   7   5        6.30        7.86     11.17 o 
 -11   7   5       32.75       26.99     12.20 o 
 -10   7   5       11.01        1.42     12.50 o 
  -9   7   5       30.25       37.78     11.52 o 
  -8   7   5       13.66        5.97     11.08 o 
  -7   7   5      353.61      347.08     14.60 o 
  -6   7   5      152.57      149.57     10.82 o 
  -5   7   5      338.57      325.97     11.88 o 
  -4   7   5       51.96       33.69      8.80 o 
  -3   7   5       11.84       13.66      9.54 o 
  -2   7   5        1.90        5.90      9.33 o 
  -1   7   5       16.32       17.27      9.09 o 
   0   7   5        7.81        7.30      9.07 o 
   1   7   5        6.79        8.16      8.91 o 
   2   7   5       20.55       13.89      9.03 o 
   3   7   5       59.30       52.47      9.59 o 
   4   7   5       77.66       78.09      9.39 o 
   5   7   5      156.54      157.46     12.19 o 
   6   7   5       48.92       48.44     12.85 o 
   7   7   5       20.79       32.97     12.64 o 
   8   7   5       31.30       37.34     12.95 o 
   9   7   5       28.26       25.02     12.85 o 
  10   7   5       10.35       10.80     10.73 o 
  11   7   5       18.13       17.17     10.96 o 
  12   7   5       12.07       12.40     12.75 o 
  13   7   5       15.40       17.06     12.24 o 
  14   7   5        9.12        3.47     13.03 o 
  15   7   5       20.19       20.02     16.72 o 
  16   7   5        8.81       25.48     33.23 o 
  17   7   5       41.29       51.99     38.14 o 
 -17   8   5        6.02        4.19     35.25 o 
 -16   8   5       25.84       31.93     20.25 o 
 -15   8   5       13.08       12.60     16.65 o 
 -14   8   5       12.45       14.40     15.98 o 
 -13   8   5       19.23       15.44     13.82 o 
 -12   8   5        9.89       10.42     13.49 o 
 -11   8   5       10.60       13.24     12.81 o 
 -10   8   5       18.88       25.55     12.77 o 
  -9   8   5       10.15        6.05     12.07 o 
  -8   8   5       76.38       73.13     12.41 o 
  -7   8   5      180.40      170.07     11.86 o 
  -6   8   5       98.81       92.24     10.82 o 
  -5   8   5       45.35       38.69      9.87 o 
  -4   8   5        4.04        6.15     10.63 o 
  -3   8   5        7.52        7.22     10.54 o 
  -2   8   5       15.30       15.32     10.30 o 
  -1   8   5       17.74       16.92     10.12 o 
   0   8   5        2.57        6.30      9.94 o 
   1   8   5       57.91       57.17     10.51 o 
   2   8   5      120.92      115.68     11.06 o 
   3   8   5        1.92        3.79     10.08 o 
   4   8   5        9.69        7.99      9.24 o 
   5   8   5       37.04       35.06      9.73 o 
   6   8   5       70.23       66.18     13.92 o 
   7   8   5       13.15       17.26     13.01 o 
   8   8   5       15.27       16.34     13.57 o 
   9   8   5       17.01       30.10     14.16 o 
  10   8   5       26.06       25.68     14.11 o 
  11   8   5        0.64        6.59     14.14 o 
  12   8   5        5.57       20.77     15.36 o 
  13   8   5        7.36        7.56     16.54 o 
  14   8   5       42.05       50.55     16.32 o 
  16   8   5       31.25        4.23     35.32 o 
 -15   9   5        0.66       21.11     32.69 o 
 -14   9   5        0.15        7.19     20.75 o 
 -13   9   5        3.01        4.14     17.03 o 
 -12   9   5       34.32       32.69     20.89 o 
 -11   9   5       36.11       38.77     16.57 o 
 -10   9   5        0.36        6.74     16.10 o 
  -9   9   5       49.41       56.15     16.00 o 
  -8   9   5       57.88       51.55     13.59 o 
  -7   9   5       39.88       38.85     12.99 o 
  -6   9   5       10.33       16.34     12.49 o 
  -5   9   5        6.54       10.52     12.31 o 
  -4   9   5       40.93       38.05     12.18 o 
  -3   9   5        7.01        4.37     14.35 o 
  -2   9   5       46.67       40.68     14.90 o 
  -1   9   5       13.06       14.93     14.55 o 
   0   9   5      100.30      107.41     15.93 o 
   1   9   5       35.36       46.51     14.76 o 
   2   9   5        6.41        9.40     14.20 o 
   3   9   5        3.08        6.22     14.38 o 
   4   9   5        2.33        2.78     12.38 o 
   5   9   5        4.28        8.95     12.16 o 
   6   9   5        5.73        4.91     14.20 o 
   7   9   5       30.73       34.42     14.89 o 
   8   9   5        1.09        2.05     14.58 o 
   9   9   5       40.15       32.72     15.63 o 
  10   9   5        4.79       -1.00     18.11 o 
  11   9   5       33.04       32.62     23.77 o 
  12   9   5        5.55        5.98     24.03 o 
  13   9   5        1.82        3.21     24.03 o 
 -13  10   5       13.87       37.39     33.19 o 
 -12  10   5       35.01       41.49     21.73 o 
 -11  10   5       17.36       22.31     17.40 o 
 -10  10   5       30.35       51.51     17.84 o 
  -9  10   5        0.75        4.01     16.86 o 
  -8  10   5        3.26       12.22     19.91 o 
  -7  10   5       14.33       18.59     17.17 o 
  -6  10   5        2.07        4.64     16.68 o 
  -5  10   5       11.31       15.83     15.68 o 
  -4  10   5        7.72       11.01     15.95 o 
  -3  10   5        1.48       11.06     15.81 o 
  -2  10   5       10.14       14.39     15.67 o 
  -1  10   5       37.83       33.93     16.14 o 
   0  10   5       14.40       14.06     15.63 o 
   1  10   5       45.35       34.20     15.71 o 
   2  10   5       31.24       43.66     16.43 o 
   3  10   5        4.32       13.09     12.80 o 
   4  10   5       13.56       25.71     13.70 o 
   5  10   5       10.20        9.12     14.98 o 
   6  10   5        3.31        5.27     15.21 o 
   7  10   5       15.78       24.63     19.68 o 
   8  10   5       23.96       23.10     19.74 o 
   9  10   5        0.66        4.19     20.13 o 
  10  10   5        7.75       16.49     24.98 o 
  11  10   5       35.33       33.97     34.63 o 
 -12  11   5        1.88        2.42     40.99 o 
 -11  11   5        8.00       -2.63     41.97 o 
 -10  11   5        8.92       11.16     26.51 o 
  -9  11   5        1.34        4.41     18.60 o 
  -8  11   5        5.90        3.14     18.47 o 
  -7  11   5       23.75       21.37     18.87 o 
  -6  11   5       39.06       57.95     18.06 o 
  -5  11   5       23.76       37.93     17.81 o 
  -4  11   5        3.57        3.57     17.37 o 
  -3  11   5       14.24       24.23     17.43 o 
  -2  11   5       16.36       26.82     17.28 o 
  -1  11   5        5.90        6.31     17.20 o 
   0  11   5        8.27       16.15     16.69 o 
   1  11   5       20.99       18.07     16.81 o 
   2  11   5        3.64       16.33     17.18 o 
   3  11   5        6.67        0.64     17.67 o 
   4  11   5        2.97       11.28     21.03 o 
   5  11   5        2.54        5.73     20.51 o 
   6  11   5        7.66       26.05     21.33 o 
   7  11   5       12.35       14.07     21.12 o 
   8  11   5       32.89       46.74     23.04 o 
   9  11   5        4.13        9.99     28.18 o 
  -8  12   5        2.74       24.02     39.24 o 
  -7  12   5        1.07       27.92     38.19 o 
  -6  12   5       12.91       -1.25     37.00 o 
  -5  12   5        9.46        2.25     21.98 o 
  -4  12   5       31.51       32.79     19.61 o 
  -3  12   5       14.02       22.81     18.92 o 
  -2  12   5        1.90        4.31     18.38 o 
  -1  12   5        1.26        5.07     18.53 o 
   0  12   5        0.52       -2.92     19.09 o 
   1  12   5        1.95        1.41     18.94 o 
   2  12   5        0.46        5.21     18.69 o 
   3  12   5       36.82       39.39     19.73 o 
   4  12   5       10.46       16.22     43.55 o 
   5  12   5       17.79       24.84     41.75 o 
  -6 -12   6      175.10      178.67     38.83 o 
  -5 -12   6      210.78      190.50     29.45 o 
  -4 -12   6      106.47       81.51     26.38 o 
  -3 -12   6       73.20       85.91     27.24 o 
  -2 -12   6       46.86       50.28     26.24 o 
  -1 -12   6      225.90      288.41     30.86 o 
   0 -12   6      145.29      160.65     23.21 o 
   1 -12   6       31.32       31.39     18.37 o 
   2 -12   6      106.07      106.40     19.13 o 
   3 -12   6       79.88       99.23     21.70 o 
   4 -12   6       79.41       85.54     26.74 o 
 -10 -11   6      325.16      274.34     40.65 o 
  -9 -11   6      121.50      110.79     25.98 o 
  -8 -11   6        8.63       -4.04     20.28 o 
  -7 -11   6       26.62       39.27     20.19 o 
  -6 -11   6       46.12       49.95     19.67 o 
  -5 -11   6      189.57      200.76     22.66 o 
  -4 -11   6       63.31       70.31     16.88 o 
  -3 -11   6      129.19      117.86     17.75 o 
  -2 -11   6      212.18      197.49     22.24 o 
  -1 -11   6       21.22       32.22     19.89 o 
   0 -11   6      806.60      846.92     26.39 o 
   1 -11   6      571.87      585.73     23.57 o 
   2 -11   6      266.95      300.58     20.49 o 
   3 -11   6      172.71      176.59     18.83 o 
   4 -11   6       24.56       19.39     16.81 o 
   5 -11   6      220.13      221.50     19.82 o 
   6 -11   6       60.27       58.34     21.07 o 
   7 -11   6      264.21      292.37     24.14 o 
   8 -11   6      313.59      348.82     30.99 o 
 -13 -10   6       77.96       68.07     25.63 o 
 -12 -10   6       40.10       42.41     23.99 o 
 -11 -10   6       26.49       29.47     20.09 o 
 -10 -10   6       28.04       11.60     19.55 o 
  -9 -10   6      165.97      174.98     21.81 o 
  -8 -10   6      123.57       95.39     19.88 o 
  -7 -10   6       68.94       73.72     19.80 o 
  -6 -10   6      619.75      613.03     26.67 o 
  -5 -10   6      365.43      346.75     19.50 o 
  -4 -10   6       15.79       14.80     14.48 o 
  -3 -10   6       11.51       14.12     14.42 o 
  -2 -10   6       69.62       60.50     15.16 o 
  -1 -10   6       90.96       99.04     15.92 o 
   0 -10   6       13.28        9.10     14.71 o 
   1 -10   6      109.67      111.71     16.15 o 
   2 -10   6      218.49      206.11     17.58 o 
   3 -10   6        5.03        6.96     14.71 o 
   4 -10   6      176.19      188.49     17.48 o 
   5 -10   6        8.04       14.81     13.74 o 
   6 -10   6       70.10       62.75     14.46 o 
   7 -10   6      229.47      247.96     17.35 o 
   8 -10   6      168.27      200.94     15.33 o 
   9 -10   6       91.37       93.56     19.21 o 
  10 -10   6       39.19       35.20     26.20 o 
 -14  -9   6       87.39       90.33     34.06 o 
 -13  -9   6       37.38       38.21     20.13 o 
 -12  -9   6       17.32       35.76     19.51 o 
 -11  -9   6       44.01       50.71     18.81 o 
 -10  -9   6      218.93      251.78     22.07 o 
  -9  -9   6      150.69      163.08     20.34 o 
  -8  -9   6      309.90      322.35     22.10 o 
  -7  -9   6     1168.05     1141.26     30.75 o 
  -6  -9   6      575.49      625.80     21.13 o 
  -5  -9   6      968.05      965.83     24.11 o 
  -4  -9   6      245.53      226.54     16.67 o 
  -3  -9   6      279.62      300.43     17.46 o 
  -2  -9   6      836.51      873.18     25.59 o 
  -1  -9   6      153.45      158.21     15.81 o 
   0  -9   6      784.73      791.27     22.54 o 
   1  -9   6      544.45      581.52     20.41 o 
   2  -9   6       90.35       95.85     15.24 o 
   3  -9   6      136.74      130.39     13.68 o 
   4  -9   6       55.16       56.62     13.19 o 
   5  -9   6      119.04      118.70     13.89 o 
   6  -9   6       71.14       66.68     12.36 o 
   7  -9   6      435.32      411.81     16.31 o 
   8  -9   6      530.57      518.32     17.68 o 
   9  -9   6      137.07      154.97     14.37 o 
  10  -9   6      362.91      349.07     18.81 o 
  11  -9   6       72.70       80.27     18.46 o 
  12  -9   6      110.91      116.80     22.44 o 
 -16  -8   6      388.02      380.34     44.06 o 
 -15  -8   6      106.96       94.34     34.38 o 
 -14  -8   6      441.75      437.40     31.75 o 
 -13  -8   6      274.35      280.66     22.51 o 
 -12  -8   6       14.29       23.70     17.86 o 
 -11  -8   6      315.12      326.68     22.32 o 
 -10  -8   6      178.21      210.14     19.86 o 
  -9  -8   6      731.11      719.24     29.24 o 
  -8  -8   6      376.28      390.95     21.51 o 
  -7  -8   6      135.68      130.77     14.15 o 
  -6  -8   6        1.34        6.39     12.87 o 
  -5  -8   6       31.93       35.58     12.89 o 
  -4  -8   6      268.63      267.33     15.96 o 
  -3  -8   6      216.17      210.53     15.11 o 
  -2  -8   6      244.31      230.42     15.24 o 
  -1  -8   6      460.60      447.28     15.49 o 
   0  -8   6      106.24      112.88     13.54 o 
   1  -8   6      562.30      536.62     18.72 o 
   2  -8   6      127.79      146.26     12.86 o 
   3  -8   6      284.35      254.74     13.97 o 
   4  -8   6      406.56      393.14     14.34 o 
   5  -8   6      492.38      458.53     15.29 o 
   6  -8   6      696.84      673.99     17.38 o 
   7  -8   6      267.10      256.83     13.75 o 
   8  -8   6      168.26      180.23     13.43 o 
   9  -8   6      258.15      273.49     14.51 o 
  10  -8   6       61.65       55.62     14.14 o 
  11  -8   6       57.57       56.62     14.60 o 
  12  -8   6       14.38       10.36     14.37 o 
  13  -8   6      149.77      149.31     19.19 o 
  14  -8   6      236.10      238.87     29.55 o 
 -17  -7   6      102.64       95.99     35.35 o 
 -16  -7   6       42.93       46.69     20.49 o 
 -15  -7   6      127.05      131.89     21.04 o 
 -14  -7   6      163.69      161.29     24.93 o 
 -13  -7   6       13.08       20.45     17.26 o 
 -12  -7   6      172.15      187.95     19.37 o 
 -11  -7   6       18.76       25.62     16.12 o 
 -10  -7   6      372.03      373.46     20.83 o 
  -9  -7   6      195.10      187.03     17.62 o 
  -8  -7   6     1336.50     1380.52     24.01 o 
  -7  -7   6     2002.14     2038.72     44.42 o 
  -6  -7   6     1107.84     1098.49     30.66 o 
  -5  -7   6      400.43      402.71     16.03 o 
  -4  -7   6      109.28      100.88     12.57 o 
  -3  -7   6      347.85      374.58     17.34 o 
  -2  -7   6      804.22      832.45     23.12 o 
  -1  -7   6        8.54        1.45      9.79 o 
   0  -7   6      488.24      458.35     14.68 o 
   1  -7   6       31.28       36.90     10.83 o 
   2  -7   6     1307.49     1283.62     21.28 o 
   3  -7   6     2360.02     2254.56     33.29 o 
   4  -7   6      537.30      493.60     14.51 o 
   5  -7   6      411.35      412.23     13.92 o 
   6  -7   6      101.49       78.17     10.80 o 
   7  -7   6     1045.42     1024.04     19.10 o 
   8  -7   6      555.12      548.79     15.79 o 
   9  -7   6        6.05        5.72     10.80 o 
  10  -7   6      241.08      248.67     14.91 o 
  11  -7   6      155.38      182.53     17.37 o 
  12  -7   6       54.12       71.27     16.69 o 
  13  -7   6      157.68      170.66     18.95 o 
  14  -7   6       52.90       51.21     17.86 o 
  15  -7   6       84.32       72.31     25.35 o 
  16  -7   6       27.90       14.70     36.90 o 
 -18  -6   6      230.82      212.35     39.24 o 
 -17  -6   6      337.35      370.66     25.54 o 
 -16  -6   6      250.29      255.50     22.65 o 
 -15  -6   6       56.81       58.75     18.64 o 
 -14  -6   6       80.70       73.27     18.45 o 
 -13  -6   6       21.06       22.52     13.02 o 
 -12  -6   6       58.73       61.28     12.83 o 
 -11  -6   6      163.36      163.93     13.84 o 
 -10  -6   6      104.06      112.97     12.42 o 
  -9  -6   6     1273.39     1310.56     30.56 o 
  -8  -6   6     1676.98     1734.02     34.77 o 
  -7  -6   6      965.21     1010.86     19.01 o 
  -6  -6   6      638.36      583.19     16.79 o 
  -5  -6   6      568.78      557.95     16.35 o 
  -4  -6   6      419.43      462.37     15.52 o 
  -3  -6   6      153.68      140.62     12.15 o 
  -2  -6   6      336.18      319.29     12.32 o 
  -1  -6   6     1065.99     1042.08     26.43 o 
   0  -6   6      114.01      117.88     10.37 o 
   1  -6   6     1222.86     1200.40     19.93 o 
   2  -6   6     1772.41     1687.43     24.10 o 
   3  -6   6     1774.91     1642.71     26.80 o 
   4  -6   6      231.05      248.64     11.49 o 
   5  -6   6      968.11      979.87     19.65 o 
   6  -6   6     1853.36     1727.47     28.36 o 
   7  -6   6      132.87      118.23     11.80 o 
   8  -6   6       60.52       60.51     11.29 o 
   9  -6   6      795.16      770.58     18.84 o 
  10  -6   6      455.13      461.34     16.15 o 
  11  -6   6      245.47      269.59     18.97 o 
  12  -6   6      191.11      192.46     17.31 o 
  13  -6   6      270.78      263.71     19.02 o 
  14  -6   6      710.84      786.45     30.42 o 
  15  -6   6       62.28       74.10     18.05 o 
  16  -6   6      140.44      146.11     27.08 o 
 -19  -5   6      105.81       75.28     26.29 o 
 -18  -5   6      271.37      306.34     29.64 o 
 -17  -5   6      164.64      166.99     21.31 o 
 -16  -5   6        9.45        1.67     17.71 o 
 -15  -5   6      335.67      336.32     21.66 o 
 -14  -5   6       92.75      103.37     14.55 o 
 -13  -5   6      235.50      228.50     13.60 o 
 -12  -5   6      172.06      188.42     13.88 o 
 -11  -5   6       67.93       57.47     11.88 o 
 -10  -5   6     1865.12     1912.21     63.57 o 
  -9  -5   6      280.42      280.21     11.22 o 
  -8  -5   6      214.91      203.36     10.51 o 
  -7  -5   6      786.85      752.12     14.58 o 
  -6  -5   6      218.16      231.20     10.31 o 
  -5  -5   6     1006.73      997.56     25.49 o 
  -4  -5   6       10.25        7.34      9.34 o 
  -3  -5   6      207.27      224.22     11.89 o 
  -2  -5   6      214.51      231.69      7.87 o 
  -1  -5   6      957.38      979.42     11.62 o 
   0  -5   6     1754.32     1735.16     16.67 o 
   1  -5   6      580.67      556.89     10.74 o 
   2  -5   6     1239.28     1211.37     14.57 o 
   3  -5   6      862.79      881.82     14.91 o 
   4  -5   6     1717.92     1625.65     21.19 o 
   5  -5   6     2132.48     2123.32     36.23 o 
   6  -5   6      867.83      867.46     16.43 o 
   7  -5   6     1166.01     1138.81     21.20 o 
   8  -5   6      456.23      425.09     13.39 o 
   9  -5   6      271.56      254.90     12.16 o 
  10  -5   6      140.24      146.81     11.30 o 
  11  -5   6       16.67       15.36     12.04 o 
  12  -5   6      363.57      362.66     16.95 o 
  13  -5   6      168.41      184.96     17.32 o 
  14  -5   6      144.17      155.32     17.26 o 
  15  -5   6       98.25       95.63     17.62 o 
  16  -5   6      219.72      233.25     20.10 o 
  17  -5   6      223.37      258.65     41.84 o 
 -20  -4   6       32.72       20.57     25.16 o 
 -19  -4   6      344.52      324.93     24.22 o 
 -18  -4   6      103.55       96.10     19.63 o 
 -17  -4   6      100.00      114.91     19.01 o 
 -16  -4   6      787.22      833.75     28.26 o 
 -15  -4   6      678.57      660.31     25.00 o 
 -14  -4   6      110.56      103.58     16.74 o 
 -13  -4   6      539.70      538.48     17.97 o 
 -12  -4   6      218.59      215.62     12.40 o 
 -11  -4   6      657.94      694.01     19.47 o 
 -10  -4   6      545.44      542.20     15.97 o 
  -9  -4   6      368.48      366.21     13.70 o 
  -8  -4   6      598.64      592.86     13.04 o 
  -7  -4   6      290.78      278.84      7.03 o 
  -6  -4   6      962.06      874.07     27.15 o 
  -5  -4   6      348.46      370.27     10.60 o 
  -4  -4   6     1078.71     1008.37     11.02 o 
  -3  -4   6      994.29     1024.68     18.83 o 
  -2  -4   6      531.05      535.31     12.31 o 
  -1  -4   6      894.92      865.55     12.24 o 
   0  -4   6     1074.29     1112.68     12.31 o 
   1  -4   6     2935.59     2825.94     18.84 o 
   2  -4   6      650.90      628.51     10.86 o 
   3  -4   6      189.62      193.32      8.91 o 
   4  -4   6      265.02      278.06      9.93 o 
   5  -4   6      295.37      296.71     10.61 o 
   6  -4   6     2557.18     2445.33     34.37 o 
   7  -4   6     1715.02     1664.83     24.00 o 
   8  -4   6     3275.21     3280.26     49.88 o 
   9  -4   6     2081.33     1955.33     19.09 o 
  10  -4   6      916.16      903.11     21.87 o 
  11  -4   6      337.76      333.96     15.56 o 
  12  -4   6      109.35      106.68     13.30 o 
  13  -4   6      156.30      138.53     14.25 o 
  14  -4   6      185.46      217.54     16.27 o 
  15  -4   6       45.93       63.03     14.87 o 
  16  -4   6      370.31      431.56     26.89 o 
  17  -4   6      115.16      119.23     22.31 o 
 -20  -3   6       90.73       98.84     25.38 o 
 -19  -3   6       35.28       27.99     16.52 o 
 -18  -3   6       94.43       96.22     16.74 o 
 -17  -3   6      164.54      172.42     17.07 o 
 -16  -3   6      109.95       97.65     17.79 o 
 -15  -3   6      685.74      706.89     24.63 o 
 -14  -3   6      484.03      452.33     20.93 o 
 -13  -3   6       21.24       32.71      9.69 o 
 -12  -3   6      524.69      536.24     28.08 o 
 -11  -3   6      884.99      842.14     22.20 o 
 -10  -3   6      148.82      135.74      7.60 o 
  -9  -3   6      560.91      593.57     15.07 o 
  -8  -3   6      231.81      228.30     11.09 o 
  -7  -3   6      587.07      572.62     11.85 o 
  -6  -3   6       15.12       11.50      6.93 o 
  -5  -3   6      294.00      292.26      9.22 o 
  -4  -3   6      292.85      330.84      6.92 o 
  -3  -3   6     6191.20     6346.34     63.86 o 
  -2  -3   6      853.07      877.19     11.68 o 
  -1  -3   6       66.78       71.50      5.64 o 
   0  -3   6     3352.23     3483.61     26.30 o 
   1  -3   6      391.17      431.71      7.68 o 
   2  -3   6      393.24      378.24      7.25 o 
   3  -3   6     2000.85     1945.80     13.74 o 
   4  -3   6       24.00       29.71      5.08 o 
   5  -3   6      149.56      146.47      7.08 o 
   6  -3   6      132.79      117.09      5.60 o 
   7  -3   6       60.89       61.57      6.90 o 
   8  -3   6     2711.71     2749.23     32.60 o 
   9  -3   6     3758.84     3698.61     50.93 o 
  10  -3   6      108.00      104.29      8.48 o 
  11  -3   6      195.36      166.60     13.04 o 
  12  -3   6      333.16      324.60     15.34 o 
  13  -3   6       17.28       20.52     12.33 o 
  14  -3   6       35.59       30.29     12.87 o 
  15  -3   6      438.11      422.09     18.18 o 
  16  -3   6      323.82      347.00     21.54 o 
  17  -3   6       39.59       36.63     17.91 o 
  18  -3   6      180.67      206.19     39.72 o 
 -20  -2   6       15.07       16.89     23.51 o 
 -19  -2   6       72.04       60.52     19.49 o 
 -18  -2   6      217.81      233.18     18.30 o 
 -17  -2   6       74.22       59.67     15.04 o 
 -16  -2   6      920.36      899.89     23.79 o 
 -15  -2   6      204.89      217.45     15.74 o 
 -14  -2   6      433.04      416.11     19.74 o 
 -13  -2   6      330.57      326.63     14.26 o 
 -12  -2   6     3670.81     3575.01     50.29 o 
 -11  -2   6      821.24      789.79     19.67 o 
 -10  -2   6      219.48      226.81      8.58 o 
  -9  -2   6      487.42      466.66      9.28 o 
  -8  -2   6      984.98      970.76     14.89 o 
  -7  -2   6        1.85        6.35      7.00 o 
  -6  -2   6      496.70      487.86     11.59 o 
  -5  -2   6      698.77      685.76     12.18 o 
  -4  -2   6      902.23      829.85     12.14 o 
  -3  -2   6      899.24      890.06     13.76 o 
  -2  -2   6      105.28      107.06      3.90 o 
  -1  -2   6      215.76      198.99      6.02 o 
   0  -2   6      119.70      136.58      4.96 o 
   1  -2   6     5599.94     5887.50     31.92 o 
   2  -2   6     2187.76     2297.10     15.62 o 
   3  -2   6      131.30      124.24      6.21 o 
   4  -2   6     2648.50     2626.51     23.38 o 
   5  -2   6       77.53       70.47      4.34 o 
   6  -2   6     2057.57     2049.46     23.34 o 
   7  -2   6     1067.33      961.52     18.60 o 
   8  -2   6     1860.33     1790.02     16.58 o 
   9  -2   6     4530.20     4527.46     62.33 o 
  10  -2   6     1211.06     1222.76     25.36 o 
  11  -2   6      682.65      653.14     13.22 o 
  12  -2   6       76.20       55.24     11.78 o 
  13  -2   6      606.87      576.13     17.90 o 
  14  -2   6      610.65      585.08     18.58 o 
  15  -2   6      180.92      178.26     17.87 o 
  16  -2   6      124.52      112.66     17.90 o 
  17  -2   6      112.39      105.64     18.21 o 
  18  -2   6        0.08        0.61     24.52 o 
 -21  -1   6       66.36       54.59     35.01 o 
 -20  -1   6       73.14       75.86     24.68 o 
 -19  -1   6       11.39       11.25     18.95 o 
 -18  -1   6       76.20       74.37     18.83 o 
 -17  -1   6      339.79      356.57     22.13 o 
 -16  -1   6      260.51      257.60     16.53 o 
 -15  -1   6      419.96      451.77     17.99 o 
 -14  -1   6      476.56      473.36     17.41 o 
 -13  -1   6      751.31      709.26     13.74 o 
 -12  -1   6      545.68      534.19     12.83 o 
 -11  -1   6      734.09      751.48     11.59 o 
 -10  -1   6     1201.86     1188.08     21.13 o 
  -9  -1   6       32.45       39.26      6.53 o 
  -8  -1   6      276.86      289.05      7.70 o 
  -7  -1   6        7.71       13.30      4.49 o 
  -6  -1   6      178.96      149.50      4.76 o 
  -5  -1   6     3949.10     4178.38     30.38 o 
  -4  -1   6      113.53      124.36      5.54 o 
  -3  -1   6      411.29      374.55      7.40 o 
  -2  -1   6      491.66      532.56      7.01 o 
  -1  -1   6     1261.26     1273.62     15.34 o 
   0  -1   6     3676.03     3696.55     34.72 o 
   1  -1   6     4925.71     5354.13     19.25 o 
   2  -1   6      942.50     1019.94      8.61 o 
   3  -1   6     1422.06     1525.57     10.49 o 
   4  -1   6      599.20      624.21      8.13 o 
   5  -1   6      731.59      703.06      8.20 o 
   7  -1   6      366.87      359.57      8.24 o 
   8  -1   6     2074.71     1999.59     28.02 o 
   9  -1   6      904.25      926.93     12.99 o 
  10  -1   6      735.31      735.14     23.12 o 
  11  -1   6     1033.52      998.19     19.01 o 
  12  -1   6      188.63      166.30     10.61 o 
  13  -1   6      298.10      288.54     14.80 o 
  14  -1   6       73.16       77.49     12.78 o 
  15  -1   6      346.41      346.55     19.70 o 
  16  -1   6      290.47      311.29     20.47 o 
  17  -1   6       72.10       62.34     17.62 o 
  18  -1   6       73.70       79.35     18.79 o 
 -21   0   6      157.63      170.82     38.03 o 
 -20   0   6        5.86       10.96     24.04 o 
 -19   0   6      114.51      100.75     20.17 o 
 -18   0   6       12.60       19.08     17.59 o 
 -17   0   6       63.46       53.27     17.54 o 
 -16   0   6      960.69     1005.62     28.57 o 
 -15   0   6      333.70      353.61     14.27 o 
 -14   0   6       63.27       66.49     10.45 o 
 -13   0   6      164.75      152.53      9.39 o 
 -12   0   6      102.72       97.72      8.62 o 
 -11   0   6     2195.56     2157.39     19.54 o 
 -10   0   6     3907.51     3946.42     29.20 o 
  -9   0   6       21.19       39.25      6.53 o 
  -8   0   6      626.81      632.47      9.84 o 
  -7   0   6      138.17      136.79      6.73 o 
  -6   0   6      567.56      492.85      8.64 o 
  -5   0   6      297.18      329.00      6.23 o 
  -4   0   6       82.20       60.93      2.87 o 
  -3   0   6     1391.07     1398.50     14.74 o 
  -2   0   6      462.74      451.01      6.48 o 
  -1   0   6      924.72      894.29      7.58 o 
   0   0   6     1008.08     1074.24      8.23 o 
   1   0   6     4879.93     4992.75     33.33 o 
   2   0   6     5718.69     6066.86     22.55 o 
   3   0   6      998.42      994.91      8.71 o 
   4   0   6     1334.64     1352.59      9.72 o 
   5   0   6      564.50      547.74      5.59 o 
   6   0   6     1535.67     1507.54     11.24 o 
   7   0   6      641.70      638.94      8.62 o 
   8   0   6       33.34       32.91      6.29 o 
   9   0   6     1834.75     1818.98     27.07 o 
  10   0   6      379.17      324.75     10.97 o 
  11   0   6       45.86       46.75      9.02 o 
  12   0   6      233.79      228.02     11.26 o 
  13   0   6      306.99      276.28     13.97 o 
  14   0   6      864.08      797.75     23.71 o 
  15   0   6      217.23      200.37     17.61 o 
  16   0   6      438.76      426.96     21.41 o 
  17   0   6      268.19      290.09     21.08 o 
  18   0   6        6.02        4.66     20.80 o 
 -21   1   6       66.55       59.84     34.79 o 
 -20   1   6       77.56       70.57     24.89 o 
 -19   1   6       12.46       15.06     18.65 o 
 -18   1   6       75.49       73.45     18.84 o 
 -17   1   6      330.98      367.00     22.27 o 
 -16   1   6      257.18      255.81     16.34 o 
 -15   1   6      410.42      424.50     17.43 o 
 -14   1   6      470.94      472.92     14.63 o 
 -13   1   6      745.82      720.30     17.69 o 
 -12   1   6      559.90      547.52     12.56 o 
 -11   1   6      738.00      755.64     13.58 o 
 -10   1   6     1218.53     1204.48     14.56 o 
  -9   1   6       31.95       39.57      5.38 o 
  -8   1   6      280.08      275.59      6.57 o 
  -7   1   6        9.20       11.54      4.34 o 
  -6   1   6      177.14      160.21      5.21 o 
  -5   1   6     3849.83     4100.84     28.10 o 
  -4   1   6      121.46      131.40      3.70 o 
  -3   1   6      432.71      398.79      6.73 o 
  -2   1   6      515.98      534.14     11.29 o 
  -1   1   6     1255.60     1312.75     14.03 o 
   0   1   6     3600.34     3663.00     16.22 o 
   1   1   6     4897.30     5405.27     27.94 o 
   2   1   6      914.11     1005.90      8.69 o 
   3   1   6     1467.25     1566.47      9.64 o 
   4   1   6      597.15      620.70      7.10 o 
   5   1   6      738.30      719.09      9.74 o 
   6   1   6      218.81      173.63      6.11 o 
   7   1   6      380.56      381.89      7.70 o 
   8   1   6     2115.95     2030.12     18.13 o 
   9   1   6      903.63      912.72     11.41 o 
  10   1   6      708.28      699.15     12.50 o 
  11   1   6     1036.41      987.82     16.21 o 
  12   1   6      182.11      175.48     10.63 o 
  13   1   6      283.30      290.53     14.18 o 
  14   1   6       72.60       81.24     15.29 o 
  15   1   6      362.63      354.58     19.73 o 
  16   1   6      287.71      293.66     19.72 o 
  17   1   6       69.04       52.79     16.87 o 
  18   1   6       65.73       82.37     18.44 o 
 -20   2   6       15.08        7.18     23.70 o 
 -19   2   6       73.01       57.74     19.74 o 
 -18   2   6      215.13      221.98     21.20 o 
 -17   2   6       74.58       71.07     15.25 o 
 -16   2   6      924.94      915.32     23.61 o 
 -15   2   6      205.33      220.25     15.43 o 
 -14   2   6      444.42      446.91     14.98 o 
 -13   2   6      337.80      317.12     13.02 o 
 -12   2   6     3637.89     3515.85     29.68 o 
 -11   2   6      805.67      769.65     13.19 o 
 -10   2   6      220.17      234.79      8.82 o 
  -9   2   6      478.19      472.45      9.85 o 
  -8   2   6      990.60      989.80     12.05 o 
  -7   2   6        1.25        6.72      5.65 o 
  -6   2   6      486.54      486.16      8.62 o 
  -5   2   6      693.51      693.01      9.36 o 
  -4   2   6      913.10      848.36      8.66 o 
  -3   2   6      928.89      923.73     10.54 o 
  -2   2   6       98.81       90.76      6.48 o 
  -1   2   6      204.11      188.07      4.29 o 
   0   2   6      123.22      137.20      4.40 o 
   1   2   6     5641.47     5983.69     34.32 o 
   2   2   6     2229.93     2331.33     19.94 o 
   3   2   6      138.21      131.42      4.95 o 
   4   2   6     2658.37     2653.59     14.31 o 
   5   2   6       79.37       85.31      5.35 o 
   6   2   6     2019.80     2045.58     15.10 o 
   7   2   6     1030.59      952.56     11.47 o 
   8   2   6     1855.85     1766.47     15.21 o 
   9   2   6     4515.16     4484.57     42.92 o 
  10   2   6     1215.24     1191.26     14.28 o 
  11   2   6      713.74      695.81     16.53 o 
  12   2   6       84.29       77.86     11.30 o 
  13   2   6      602.25      591.32     17.24 o 
  14   2   6      624.56      567.00     21.33 o 
  15   2   6      183.56      185.86     17.83 o 
  16   2   6      119.01      121.73     18.04 o 
  17   2   6      111.70      124.86     18.53 o 
  18   2   6        0.11       -2.16     20.16 o 
 -20   3   6       84.27       72.88     25.47 o 
 -19   3   6       36.66       38.18     19.79 o 
 -18   3   6       94.61       97.53     16.72 o 
 -17   3   6      168.87      188.00     17.39 o 
 -16   3   6      107.95      108.63     15.68 o 
 -15   3   6      665.02      685.10     27.13 o 
 -14   3   6      475.46      459.44     15.11 o 
 -13   3   6       24.90       31.71     10.57 o 
 -12   3   6      499.97      502.45     14.81 o 
 -11   3   6      880.22      835.50     15.47 o 
 -10   3   6      164.22      153.47     10.04 o 
  -9   3   6      565.44      524.97     21.83 o 
  -8   3   6      218.45      180.77      8.73 o 
  -7   3   6      578.27      551.61      9.66 o 
  -6   3   6       15.35       11.92      3.05 o 
  -5   3   6      269.59      273.59      5.82 o 
  -4   3   6      284.00      334.88      6.76 o 
  -3   3   6     6161.55     6418.99     63.59 o 
  -2   3   6      835.29      872.03     14.72 o 
  -1   3   6       67.31       71.25      5.61 o 
   0   3   6     3311.47     3393.87     23.12 o 
   1   3   6      405.90      437.28     10.02 o 
   2   3   6      404.31      387.87      9.22 o 
   3   3   6     2008.76     1971.06     16.78 o 
   4   3   6       23.38       38.67      5.33 o 
   5   3   6      134.57      138.64      6.92 o 
   6   3   6      129.72      119.12      6.67 o 
   7   3   6       66.41       63.05      7.29 o 
   8   3   6     2728.40     2735.22     29.84 o 
   9   3   6     3751.69     3661.17     30.84 o 
  10   3   6       94.82       91.73      7.83 o 
  11   3   6      196.08      173.81     12.42 o 
  12   3   6      318.73      323.58     14.41 o 
  13   3   6       16.45       17.81     11.69 o 
  14   3   6       35.37       31.48     12.28 o 
  15   3   6      434.28      448.07     21.18 o 
  16   3   6      322.16      340.77     21.31 o 
  17   3   6       35.71       44.03     17.22 o 
  18   3   6      186.76      160.19     27.71 o 
 -20   4   6       32.91       17.40     25.01 o 
 -19   4   6      338.21      336.21     24.61 o 
 -18   4   6      107.82      114.98     17.57 o 
 -17   4   6       99.92      120.46     16.77 o 
 -16   4   6      792.16      806.60     28.13 o 
 -15   4   6      680.62      692.31     29.21 o 
 -14   4   6      106.66      106.07     14.18 o 
 -13   4   6      551.32      538.26     14.92 o 
 -12   4   6      221.11      213.64     11.64 o 
 -11   4   6      647.79      627.08     14.70 o 
 -10   4   6      549.72      548.47     13.65 o 
  -9   4   6      367.12      374.44     12.12 o 
  -8   4   6      593.59      587.11     13.06 o 
  -7   4   6      280.72      264.82     11.71 o 
  -6   4   6      943.83      876.55     12.30 o 
  -5   4   6      348.10      374.36      9.42 o 
  -4   4   6     1086.11     1039.10     11.74 o 
  -3   4   6     1023.31     1030.00     13.91 o 
  -2   4   6      526.11      531.74      9.08 o 
  -1   4   6      885.37      874.11     11.44 o 
   0   4   6     1067.31     1118.75     14.67 o 
   1   4   6     2913.06     2775.40     23.81 o 
   2   4   6      670.70      663.41     12.66 o 
   3   4   6      186.96      195.17      6.18 o 
   4   4   6      275.33      296.77      9.56 o 
   5   4   6      295.73      303.39      9.79 o 
   6   4   6     2588.15     2512.14     18.95 o 
   7   4   6     1745.62     1720.18     21.08 o 
   8   4   6     3274.08     3292.07     23.53 o 
   9   4   6     2088.89     1994.67     25.95 o 
  10   4   6      907.35      889.80     16.53 o 
  11   4   6      354.34      352.60     11.89 o 
  12   4   6      114.35      112.92     12.81 o 
  13   4   6      150.61      148.12     13.56 o 
  14   4   6      190.48      219.41     15.30 o 
  15   4   6       46.61       54.32     16.48 o 
  16   4   6      362.14      405.84     22.10 o 
  17   4   6      111.81      145.85     19.03 o 
  18   4   6        8.11       -8.47     38.56 o 
 -19   5   6      102.81      103.21     21.73 o 
 -18   5   6      268.94      327.81     24.49 o 
 -17   5   6      170.03      203.57     21.91 o 
 -16   5   6        8.84        9.75     15.61 o 
 -15   5   6      333.80      342.64     19.06 o 
 -14   5   6       94.04       82.79     13.16 o 
 -13   5   6      232.99      222.44     12.70 o 
 -12   5   6      168.60      187.25     11.84 o 
 -11   5   6       67.04       65.48     10.37 o 
 -10   5   6     1831.08     1853.41     22.01 o 
  -9   5   6      271.42      268.46     12.98 o 
  -8   5   6      203.50      186.03     11.92 o 
  -7   5   6      756.19      689.10     16.14 o 
  -6   5   6      217.77      211.69     11.71 o 
  -5   5   6     1026.35      996.92     17.07 o 
  -4   5   6        8.08        7.68      3.80 o 
  -3   5   6      207.79      211.68      6.96 o 
  -2   5   6      205.99      201.78      8.28 o 
  -1   5   6      960.95      967.75     12.90 o 
   0   5   6     1755.56     1709.90     14.39 o 
   1   5   6      570.89      505.56     12.84 o 
   2   5   6     1244.52     1126.68     36.16 o 
   3   5   6      883.24      877.85     17.77 o 
   4   5   6     1709.69     1629.20     20.49 o 
   5   5   6     2077.75     2068.38     22.58 o 
   6   5   6      866.81      879.21     18.77 o 
   7   5   6     1163.06     1149.18     19.05 o 
   8   5   6      469.26      443.55     13.07 o 
   9   5   6      269.57      261.62     10.75 o 
  10   5   6      131.82      141.70      9.97 o 
  11   5   6       18.65       14.23      9.30 o 
  12   5   6      356.44      355.81     14.72 o 
  13   5   6      163.44      188.77     14.79 o 
  14   5   6      143.31      160.71     14.98 o 
  15   5   6       92.70      101.94     17.80 o 
  16   5   6      227.72      232.93     20.51 o 
  17   5   6      222.14      242.71     29.77 o 
 -18   6   6      231.43      234.15     29.83 o 
 -17   6   6      335.49      376.84     22.38 o 
 -16   6   6      252.54      287.97     20.24 o 
 -15   6   6       57.61       63.31     15.80 o 
 -14   6   6       80.31       80.71     13.77 o 
 -13   6   6       21.67       24.84     11.14 o 
 -12   6   6       58.65       53.70     11.03 o 
 -11   6   6      165.17      167.01     12.12 o 
 -10   6   6      104.25      113.00     12.60 o 
  -9   6   6     1289.93     1266.96     21.74 o 
  -8   6   6     1696.54     1718.79     23.83 o 
  -7   6   6      946.56      956.11     18.77 o 
  -6   6   6      625.85      567.22     15.54 o 
  -5   6   6      566.82      573.51     15.32 o 
  -4   6   6      432.67      440.48     13.96 o 
  -3   6   6      154.82      143.48      8.99 o 
  -2   6   6      337.75      315.45     11.03 o 
  -1   6   6     1068.80     1034.80     20.50 o 
   0   6   6      111.55      121.15      8.54 o 
   1   6   6     1230.29     1233.67     17.14 o 
   2   6   6     1750.22     1651.70     18.95 o 
   3   6   6     1796.49     1663.90     27.37 o 
   4   6   6      252.63      273.66     12.87 o 
   5   6   6      968.40      967.47     18.08 o 
   6   6   6     1883.36     1747.23     23.05 o 
   7   6   6      143.03      130.82     12.10 o 
   8   6   6       64.79       73.19     11.63 o 
   9   6   6      807.96      784.65     16.70 o 
  10   6   6      458.41      455.53     17.96 o 
  11   6   6      237.47      252.64     13.19 o 
  12   6   6      183.87      203.45     13.96 o 
  13   6   6      272.36      287.81     15.28 o 
  14   6   6      711.01      750.12     21.91 o 
  15   6   6       63.70       69.86     18.02 o 
  16   6   6      134.76      123.39     30.25 o 
  17   6   6      361.02      362.72     47.89 o 
 -17   7   6      105.34      117.57     25.91 o 
 -16   7   6       43.16       48.06     17.64 o 
 -15   7   6      124.52      125.41     17.93 o 
 -14   7   6      166.82      164.25     17.65 o 
 -13   7   6       14.10       11.14     13.39 o 
 -12   7   6      170.20      179.74     13.24 o 
 -11   7   6       18.21       29.73     12.79 o 
 -10   7   6      356.74      340.17     15.62 o 
  -9   7   6      187.52      163.17     13.60 o 
  -8   7   6     1336.88     1336.74     22.92 o 
  -7   7   6     1968.07     1964.78     25.80 o 
  -6   7   6     1112.72     1063.93     19.95 o 
  -5   7   6      409.24      371.24     14.39 o 
  -4   7   6      103.28      105.01      9.87 o 
  -3   7   6      345.57      346.05     12.80 o 
  -2   7   6      805.06      806.16     15.81 o 
  -1   7   6        8.59       10.18      8.91 o 
   0   7   6      477.78      458.19     13.02 o 
   1   7   6       27.81       35.01     12.68 o 
   2   7   6     1315.61     1274.21     23.97 o 
   3   7   6     2392.38     2305.92     26.83 o 
   4   7   6      534.01      495.79     15.59 o 
   5   7   6      390.72      374.97     14.43 o 
   6   7   6       99.66       84.06     11.89 o 
   7   7   6     1042.19     1004.22     22.85 o 
   8   7   6      554.22      535.69     18.96 o 
   9   7   6        6.19       14.18     11.34 o 
  10   7   6      240.16      240.38     13.47 o 
  11   7   6      155.20      156.08     14.20 o 
  12   7   6       49.73       60.57     16.06 o 
  13   7   6      158.80      184.21     15.03 o 
  14   7   6       53.78       47.07     13.80 o 
  15   7   6       87.85       73.27     21.26 o 
 -16   8   6      400.49      389.58     31.33 o 
 -15   8   6      107.87      102.26     18.50 o 
 -14   8   6      434.43      443.10     22.16 o 
 -13   8   6      275.77      277.47     17.40 o 
 -12   8   6       15.35       19.63     12.25 o 
 -11   8   6      321.47      322.29     16.62 o 
 -10   8   6      179.14      186.32     15.05 o 
  -9   8   6      733.73      733.11     19.90 o 
  -8   8   6      384.04      394.25     16.59 o 
  -7   8   6      135.42      119.60     13.05 o 
  -6   8   6        2.69        5.21     11.39 o 
  -5   8   6       31.14       46.23     12.74 o 
  -4   8   6      266.39      232.78     16.74 o 
  -3   8   6      203.58      165.23     15.63 o 
  -2   8   6      247.93      225.23     16.50 o 
  -1   8   6      467.29      438.83     18.72 o 
   0   8   6      103.94      102.20     14.89 o 
   1   8   6      582.58      542.00     19.58 o 
   2   8   6      125.58      140.28     15.13 o 
   3   8   6      293.45      291.65     14.87 o 
   4   8   6      415.76      434.55     16.25 o 
   5   8   6      488.50      443.52     16.39 o 
   6   8   6      708.28      688.08     18.47 o 
   7   8   6      267.87      252.05     17.16 o 
   8   8   6      170.57      191.72     16.64 o 
   9   8   6      265.22      283.85     17.97 o 
  10   8   6       63.24       57.29     12.57 o 
  11   8   6       60.16       64.68     14.15 o 
  12   8   6       17.55       20.73     15.72 o 
  13   8   6      151.25      140.02     18.97 o 
  14   8   6      235.58      223.29     29.16 o 
 -15   9   6       72.42       36.72     34.58 o 
 -14   9   6       84.69       95.87     35.30 o 
 -13   9   6       36.29       48.17     18.10 o 
 -12   9   6       14.29       24.62     20.90 o 
 -11   9   6       44.90       46.94     16.86 o 
 -10   9   6      225.58      235.15     19.65 o 
  -9   9   6      151.92      137.81     17.49 o 
  -8   9   6      300.69      294.78     19.37 o 
  -7   9   6     1147.14     1115.23     27.10 o 
  -6   9   6      579.12      582.86     21.36 o 
  -5   9   6      991.62      954.76     25.50 o 
  -4   9   6      252.22      236.36     18.08 o 
  -3   9   6      274.46      290.31     18.38 o 
  -2   9   6      821.95      800.13     23.68 o 
  -1   9   6      154.97      153.57     16.85 o 
   0   9   6      794.64      771.18     23.33 o 
   1   9   6      540.59      556.25     21.41 o 
   2   9   6       96.44       94.82     16.11 o 
   3   9   6      134.08      123.42     13.97 o 
   4   9   6       55.54       70.42     13.68 o 
   5   9   6      129.73      154.55     14.39 o 
   6   9   6       75.48       83.50     15.84 o 
   7   9   6      434.70      451.60     20.63 o 
   8   9   6      528.10      545.53     21.68 o 
   9   9   6      135.69      139.85     17.74 o 
  10   9   6      352.72      343.90     20.42 o 
  11   9   6       75.34       78.73     17.24 o 
  12   9   6      105.74      138.38     26.04 o 
 -13  10   6       81.41       30.44     34.12 o 
 -12  10   6       39.42       16.57     38.78 o 
 -11  10   6       29.38       34.53     18.58 o 
 -10  10   6       28.83       30.82     17.80 o 
  -9  10   6      159.58      158.17     19.55 o 
  -8  10   6      121.11      111.39     18.92 o 
  -7  10   6       70.08       71.25     18.38 o 
  -6  10   6      610.36      608.78     25.98 o 
  -5  10   6      363.91      354.83     21.03 o 
  -4  10   6       18.66       17.90     16.40 o 
  -3  10   6       10.50       13.36     16.05 o 
  -2  10   6       73.42       55.78     16.77 o 
  -1  10   6       93.60      131.45     17.38 o 
   0  10   6       12.50       10.23     16.03 o 
   1  10   6      112.59      120.63     17.40 o 
   2  10   6      221.62      210.02     18.34 o 
   3  10   6        5.73       15.00     13.74 o 
   4  10   6      184.08      198.45     16.28 o 
   5  10   6        8.33       16.17     13.87 o 
   6  10   6       72.54       64.83     16.95 o 
   7  10   6      227.92      253.29     20.06 o 
   8  10   6      172.56      210.45     23.22 o 
   9  10   6       97.11       89.94     22.14 o 
  10  10   6       37.72       30.02     35.20 o 
  11  10   6      184.09      201.48     38.89 o 
 -10  11   6      323.82      311.28     32.56 o 
  -9  11   6      123.56      102.93     27.83 o 
  -8  11   6        7.07        4.59     21.34 o 
  -7  11   6       27.66       40.24     18.92 o 
  -6  11   6       46.96       34.98     18.60 o 
  -5  11   6      192.72      208.16     21.03 o 
  -4  11   6       62.41       78.43     18.25 o 
  -3  11   6      126.30      109.59     19.52 o 
  -2  11   6      205.59      181.84     20.62 o 
  -1  11   6       21.65       25.60     18.15 o 
   0  11   6      807.30      840.75     27.74 o 
   1  11   6      568.66      572.06     25.04 o 
   2  11   6      277.72      302.83     21.83 o 
   3  11   6      183.86      195.13     17.45 o 
   4  11   6       23.88       20.61     17.89 o 
   5  11   6      217.84      220.73     24.27 o 
   6  11   6       60.64       68.31     23.12 o 
   7  11   6      263.39      315.45     33.23 o 
   8  11   6      320.78      365.05     33.13 o 
   9  11   6      103.51      113.78     29.04 o 
  -3  12   6       77.00       63.74     39.28 o 
  -2  12   6       45.14       71.97     39.84 o 
  -1  12   6      223.24      247.15     44.87 o 
   0  12   6      144.98      152.80     43.02 o 
   1  12   6       31.31       39.85     35.10 o 
   2  12   6       99.35      105.50     39.94 o 
   3  12   6       82.66       91.28     38.21 o 
  -5 -12   7        8.18        2.76     32.33 o 
  -3 -12   7       16.92        7.70     35.86 o 
  -2 -12   7        1.46        2.51     26.15 o 
  -1 -12   7       10.57       15.81     25.36 o 
   0 -12   7        1.28        9.71     25.66 o 
   1 -12   7       43.46       58.93     21.67 o 
   2 -12   7       20.50       30.26     25.19 o 
   3 -12   7       13.84       13.06     24.50 o 
   4 -12   7        5.45       18.06     36.59 o 
 -10 -11   7       22.59        2.75     32.44 o 
  -9 -11   7        9.18       -4.15     30.76 o 
  -8 -11   7        7.23        6.77     30.81 o 
  -7 -11   7       19.04       24.40     24.17 o 
  -6 -11   7        6.55        1.15     19.64 o 
  -5 -11   7       34.20       46.19     19.90 o 
  -4 -11   7       11.36       14.63     16.54 o 
  -3 -11   7       34.47       25.50     20.57 o 
  -2 -11   7       15.55       23.01     20.53 o 
  -1 -11   7       23.39       23.36     20.03 o 
   0 -11   7       29.39       35.40     16.75 o 
   1 -11   7       20.44       33.44     17.00 o 
   2 -11   7        2.74        7.98     16.63 o 
   3 -11   7       58.08       39.53     17.08 o 
   4 -11   7       14.34       21.79     16.93 o 
   5 -11   7       37.48       30.96     17.55 o 
   6 -11   7        2.05        3.65     23.59 o 
   7 -11   7       36.68       44.11     25.11 o 
 -12 -10   7       27.83       19.95     23.96 o 
 -11 -10   7       22.85       22.61     24.24 o 
 -10 -10   7        6.13        8.00     19.96 o 
  -9 -10   7       15.80       10.19     20.10 o 
  -8 -10   7        7.51       11.94     19.06 o 
  -7 -10   7        0.46        3.94     18.38 o 
  -6 -10   7       57.82       61.86     21.72 o 
  -5 -10   7       13.63       15.93     14.90 o 
  -4 -10   7       34.04       33.54     15.52 o 
  -3 -10   7        0.07       -0.69     14.73 o 
  -2 -10   7        8.27       11.87     18.39 o 
  -1 -10   7        2.54       11.27     17.61 o 
   0 -10   7       35.84       26.69     15.42 o 
   1 -10   7       22.45       20.02     15.28 o 
   2 -10   7       15.49       15.72     15.25 o 
   3 -10   7        6.54        1.29     15.43 o 
   4 -10   7       43.62       46.92     16.04 o 
   5 -10   7       16.48       22.17     14.12 o 
   6 -10   7       40.61       47.97     14.81 o 
   7 -10   7       10.63       11.54     14.67 o 
   8 -10   7       30.42       35.97     13.92 o 
   9 -10   7       23.39        9.67     25.12 o 
  10 -10   7        5.63       16.13     34.38 o 
 -14  -9   7        6.49        2.23     30.71 o 
 -13  -9   7        1.32       -6.29     22.83 o 
 -12  -9   7        8.40        6.23     23.37 o 
 -11  -9   7       14.13       14.66     18.91 o 
 -10  -9   7       40.79       43.29     18.72 o 
  -9  -9   7       15.41       12.66     18.21 o 
  -8  -9   7       48.72       49.87     18.30 o 
  -7  -9   7       15.16       11.73     17.42 o 
  -6  -9   7       23.16       25.51     14.04 o 
  -5  -9   7       29.67       36.02     14.17 o 
  -4  -9   7        1.28        3.76     13.65 o 
  -3  -9   7       64.98       74.73     14.94 o 
  -2  -9   7        2.84        5.23     16.81 o 
  -1  -9   7        5.82       10.18     13.94 o 
   0  -9   7       25.26       24.51     14.00 o 
   1  -9   7       33.53       27.87     13.99 o 
   2  -9   7       55.45       44.95     14.99 o 
   3  -9   7        0.80        3.33     13.50 o 
   4  -9   7        4.56        1.67     12.82 o 
   5  -9   7       34.69       27.84     12.81 o 
   6  -9   7        1.49        2.41     11.91 o 
   7  -9   7       13.15       14.39     12.42 o 
   8  -9   7       51.87       59.58     13.46 o 
   9  -9   7       25.20       28.36     14.54 o 
  10  -9   7        9.35        9.67     15.26 o 
  11  -9   7        5.69       -4.76     33.05 o 
  12  -9   7        1.84        2.35     34.12 o 
 -16  -8   7        5.54       -5.61     33.13 o 
 -15  -8   7       37.18       43.85     30.91 o 
 -14  -8   7        6.77        3.10     22.89 o 
 -13  -8   7       10.96        5.80     18.01 o 
 -12  -8   7        8.00        7.55     17.82 o 
 -11  -8   7        5.52        9.61     17.27 o 
 -10  -8   7        7.99        6.87     16.52 o 
  -9  -8   7        8.09        5.89     16.31 o 
  -8  -8   7        0.10        7.07     16.35 o 
  -7  -8   7      112.56      115.74     14.17 o 
  -6  -8   7       21.60       22.71     12.80 o 
  -5  -8   7        2.89       -1.59     12.54 o 
  -4  -8   7       25.09       22.62     12.76 o 
  -3  -8   7       26.75       32.80     12.74 o 
  -2  -8   7        3.40        0.42     12.49 o 
  -1  -8   7       22.35       19.37     12.73 o 
   0  -8   7       36.22       26.18     13.11 o 
   1  -8   7       18.43       22.09     11.36 o 
   2  -8   7       96.89       89.51     12.55 o 
   3  -8   7       44.33       29.82     11.80 o 
   4  -8   7       70.30       57.42     11.27 o 
   5  -8   7        3.28       11.00     11.05 o 
   6  -8   7       11.51        5.39     11.12 o 
   7  -8   7       51.97       59.83     12.02 o 
   8  -8   7       11.28       20.12     11.83 o 
   9  -8   7       14.80       22.52     11.92 o 
  10  -8   7        9.15       14.87     14.11 o 
  11  -8   7        4.31        7.28     16.18 o 
  12  -8   7       38.68       44.61     15.37 o 
  13  -8   7        3.35        0.66     24.32 o 
 -17  -7   7        3.66       -7.50     32.99 o 
 -16  -7   7       13.98       15.71     30.79 o 
 -15  -7   7        0.41        5.28     19.23 o 
 -14  -7   7       11.05       14.01     21.98 o 
 -13  -7   7       15.46       14.61     16.98 o 
 -12  -7   7        1.62        4.65     16.03 o 
 -11  -7   7       68.37       71.98     16.75 o 
 -10  -7   7       33.61       29.71     15.71 o 
  -9  -7   7       64.42       67.07     16.19 o 
  -8  -7   7       12.86       10.25     12.12 o 
  -7  -7   7       15.99        8.43     11.76 o 
  -6  -7   7       18.03       16.24     11.92 o 
  -5  -7   7       85.86       76.40     12.49 o 
  -4  -7   7       43.30       32.84     11.88 o 
  -3  -7   7        7.82       12.61     11.65 o 
  -2  -7   7        3.35       -0.99     11.50 o 
  -1  -7   7        1.62       -0.68     11.58 o 
   0  -7   7        6.50        4.13     10.14 o 
   1  -7   7        8.84       14.92     10.38 o 
   2  -7   7       31.43       24.97     10.54 o 
   3  -7   7       31.32       32.14      9.89 o 
   4  -7   7      112.90       93.64     11.04 o 
   5  -7   7       10.72       14.32     10.19 o 
   6  -7   7       27.44       27.08     10.70 o 
   7  -7   7        1.32        4.69     10.77 o 
   8  -7   7       12.39        7.57     10.60 o 
   9  -7   7        4.49       11.41     11.07 o 
  10  -7   7       18.78       10.36     14.50 o 
  11  -7   7        1.73        6.61     15.89 o 
  12  -7   7        4.54       12.09     16.29 o 
  13  -7   7        3.90       -0.66     17.24 o 
  14  -7   7       30.77       17.47     23.85 o 
  15  -7   7       40.38       55.98     35.91 o 
 -18  -6   7       39.73       18.77     32.70 o 
 -17  -6   7       20.90       32.12     24.14 o 
 -16  -6   7       14.38       22.88     18.82 o 
 -15  -6   7        4.63        5.25     17.40 o 
 -14  -6   7        2.41        4.42     16.86 o 
 -13  -6   7       28.77       20.17     15.71 o 
 -12  -6   7        1.91       -1.90     12.45 o 
 -11  -6   7       23.24       27.85     11.97 o 
 -10  -6   7       63.97       73.00     12.48 o 
  -9  -6   7       44.44       48.13     11.47 o 
  -8  -6   7      156.08      154.41     10.97 o 
  -7  -6   7      142.66      143.79     10.64 o 
  -6  -6   7      245.26      247.68     15.35 o 
  -5  -6   7      122.06      128.34     12.54 o 
  -4  -6   7       70.02       72.09     11.44 o 
  -3  -6   7        8.10        8.37     10.67 o 
  -2  -6   7        7.61        6.23     10.61 o 
  -1  -6   7        5.49        5.16      9.25 o 
   0  -6   7        0.82        0.63      9.12 o 
   1  -6   7       78.11       69.94      8.93 o 
   2  -6   7      151.37      141.90      9.34 o 
   3  -6   7       45.38       49.95      8.82 o 
   4  -6   7       19.00       19.88      8.75 o 
   5  -6   7       45.54       40.96      9.16 o 
   6  -6   7       18.16       13.62      8.91 o 
   7  -6   7       63.94       59.47     10.40 o 
   8  -6   7       15.37        5.58     10.04 o 
   9  -6   7        1.48        5.08     10.40 o 
  10  -6   7        9.73       14.14     11.67 o 
  11  -6   7        3.48        4.10     14.52 o 
  12  -6   7        1.81        8.87     15.53 o 
  13  -6   7       39.82       42.65     17.01 o 
  14  -6   7       37.36       39.64     16.95 o 
  15  -6   7       18.42       24.48     23.24 o 
  16  -6   7        1.41        3.18     33.77 o 
 -19  -5   7       44.49       36.89     33.83 o 
 -18  -5   7       17.62       31.50     19.15 o 
 -17  -5   7       25.67       31.18     15.98 o 
 -16  -5   7       18.42       18.44     14.74 o 
 -15  -5   7        4.08       23.07     14.57 o 
 -14  -5   7       26.18       28.57     13.57 o 
 -13  -5   7       47.10       45.09     11.71 o 
 -12  -5   7        0.58       -0.22     10.44 o 
 -11  -5   7       98.69      106.70     12.69 o 
 -10  -5   7       22.49       25.52     11.23 o 
  -9  -5   7       57.90       53.26      9.58 o 
  -8  -5   7       58.46       46.85      9.18 o 
  -7  -5   7       34.45       27.72      8.84 o 
  -6  -5   7      107.81      112.96      9.58 o 
  -5  -5   7      219.38      212.56     12.38 o 
  -4  -5   7       86.56       80.52     10.96 o 
  -3  -5   7       63.30       58.91      6.20 o 
  -2  -5   7       11.30       15.72      6.37 o 
  -1  -5   7       66.66       68.49      7.45 o 
   0  -5   7      132.84      126.26      8.37 o 
   1  -5   7       76.66       68.92      7.88 o 
   2  -5   7       84.95       83.76      8.30 o 
   3  -5   7       93.14       89.00      8.61 o 
   4  -5   7       45.58       38.77      8.95 o 
   5  -5   7       12.45        6.32      8.89 o 
   6  -5   7       20.57       12.78      9.10 o 
   7  -5   7       91.82       79.63     10.38 o 
   8  -5   7       28.44       21.43      9.88 o 
   9  -5   7        3.18        3.65      9.83 o 
  10  -5   7        8.99        4.92     10.55 o 
  11  -5   7        4.90        5.52     12.48 o 
  12  -5   7       26.11       36.07     13.19 o 
  13  -5   7       17.35       16.26     13.88 o 
  14  -5   7        0.11        7.18     14.54 o 
  15  -5   7       44.83       48.89     17.45 o 
  16  -5   7       22.44       34.13     23.66 o 
 -19  -4   7        9.44       17.89     16.91 o 
 -18  -4   7       13.61       20.04     16.02 o 
 -17  -4   7       11.80       10.86     15.08 o 
 -16  -4   7        1.11        6.07     14.30 o 
 -15  -4   7        1.72        0.15     13.68 o 
 -14  -4   7       83.05       54.98     13.66 o 
 -13  -4   7       21.76       12.35     10.68 o 
 -12  -4   7        8.32        8.76     10.43 o 
 -11  -4   7       31.98       37.08     10.28 o 
 -10  -4   7       32.35       31.11     10.69 o 
  -9  -4   7       12.88       12.72      9.96 o 
  -8  -4   7        6.88        9.51      8.36 o 
  -7  -4   7       31.21       26.11      5.62 o 
  -6  -4   7       81.48       82.44      6.10 o 
  -5  -4   7      140.92      137.22      6.64 o 
  -4  -4   7      177.52      182.33      9.48 o 
  -3  -4   7       49.59       38.65      4.34 o 
  -2  -4   7       19.45       23.25      6.24 o 
  -1  -4   7        9.71       12.18      6.31 o 
   0  -4   7       24.34       23.40      6.43 o 
   1  -4   7       34.95       28.84      6.76 o 
   2  -4   7       30.23       27.88      5.84 o 
   3  -4   7        4.70        0.10      5.87 o 
   4  -4   7       46.63       42.89      8.25 o 
   5  -4   7       62.62       68.32      8.96 o 
   6  -4   7       69.98       66.84      9.26 o 
   7  -4   7       77.00       76.41      9.79 o 
   8  -4   7      213.77      196.23     11.22 o 
   9  -4   7       48.85       43.58      9.84 o 
  10  -4   7       12.52       10.10      9.65 o 
  11  -4   7       13.18       12.89     11.96 o 
  12  -4   7       11.20       16.74     12.45 o 
  13  -4   7        1.73        5.72     13.27 o 
  14  -4   7        1.32        2.16     13.44 o 
  15  -4   7       14.43       11.26     14.67 o 
  16  -4   7       17.90       34.93     17.78 o 
  17  -4   7       16.36       14.82     33.34 o 
 -20  -3   7        1.57       -8.51     35.27 o 
 -19  -3   7       73.98       67.81     24.57 o 
 -18  -3   7        2.71        6.58     18.70 o 
 -17  -3   7       21.75       23.01     15.21 o 
 -16  -3   7       83.79       90.91     15.24 o 
 -15  -3   7       22.87       25.08     13.35 o 
 -14  -3   7       27.93       23.28     12.76 o 
 -13  -3   7       59.48       55.56     10.94 o 
 -12  -3   7       40.39       42.67     10.46 o 
 -11  -3   7       23.28       19.29      9.64 o 
 -10  -3   7        8.67       10.33      8.95 o 
  -9  -3   7       12.67       14.32      8.46 o 
  -8  -3   7        7.87        8.50      8.94 o 
  -7  -3   7       19.82       11.80      7.67 o 
  -6  -3   7       38.93       38.84      7.67 o 
  -5  -3   7       19.23       19.66      6.08 o 
  -4  -3   7      189.19      187.49      6.56 o 
  -3  -3   7      148.12      127.60      6.40 o 
  -2  -3   7       49.67       47.02      6.99 o 
  -1  -3   7      163.19      158.09      6.57 o 
   0  -3   7      114.86      117.37      5.52 o 
   1  -3   7       42.30       48.23      4.94 o 
   2  -3   7        3.13        2.11      3.95 o 
   3  -3   7       10.76        9.43      3.26 o 
   4  -3   7       23.83       14.18      3.47 o 
   5  -3   7       48.55       38.61      3.87 o 
   6  -3   7       11.68        9.69      4.83 o 
   7  -3   7       12.82       14.47      8.83 o 
   8  -3   7       97.75       93.23      9.93 o 
   9  -3   7       35.56       40.20      9.54 o 
  10  -3   7        7.40        6.79      9.18 o 
  11  -3   7        7.04        6.50     11.50 o 
  12  -3   7        4.38        2.78     12.02 o 
  13  -3   7       13.08        9.76     12.55 o 
  14  -3   7       24.73       29.94     13.35 o 
  15  -3   7        1.79        5.55     16.22 o 
  16  -3   7       13.70        9.71     17.09 o 
  17  -3   7       24.50       33.60     32.50 o 
 -20  -2   7       26.76       32.05     34.80 o 
 -19  -2   7       21.69       20.05     22.11 o 
 -18  -2   7       50.88       53.03     18.60 o 
 -17  -2   7        5.66        4.83     14.36 o 
 -16  -2   7        5.20       11.43     13.71 o 
 -15  -2   7        2.27        5.47     11.75 o 
 -14  -2   7       11.22       12.02     12.25 o 
 -13  -2   7        6.03        4.35      9.76 o 
 -12  -2   7       81.72       70.49     10.36 o 
 -11  -2   7      110.99       96.58     10.05 o 
 -10  -2   7        4.21        2.75      8.62 o 
  -9  -2   7       24.11       26.20      8.31 o 
  -8  -2   7        8.54       12.98      7.79 o 
  -7  -2   7        3.75        6.14      7.20 o 
  -6  -2   7       20.41       23.83      7.72 o 
  -5  -2   7        2.18        5.31      6.22 o 
  -4  -2   7       18.87       16.88      6.02 o 
  -3  -2   7      116.46      115.25      4.49 o 
  -2  -2   7       83.21       79.50      3.74 o 
  -1  -2   7       24.03       25.19      6.21 o 
   0  -2   7       64.12       74.00      5.41 o 
   1  -2   7      123.57      133.07      6.59 o 
   2  -2   7       66.94       70.38      5.62 o 
   3  -2   7       21.34       26.12      5.71 o 
   4  -2   7       29.70       33.27      5.99 o 
   5  -2   7       10.02        8.50      7.29 o 
   6  -2   7       19.22       18.50      6.60 o 
   7  -2   7       54.67       40.48      4.86 o 
   8  -2   7        6.36        3.54      8.53 o 
   9  -2   7       86.26       79.01      9.62 o 
  10  -2   7       27.25       30.37      9.28 o 
  11  -2   7        3.94        4.51     10.20 o 
  12  -2   7       29.74       31.11     11.96 o 
  13  -2   7       12.71       15.47     12.25 o 
  14  -2   7        5.39        5.11     12.45 o 
  15  -2   7        9.08       13.64     15.66 o 
  16  -2   7       11.27       14.52     16.81 o 
  17  -2   7        8.07       19.03     17.29 o 
  18  -2   7        1.12       11.46     33.48 o 
 -20  -1   7        5.32       14.18     23.71 o 
 -19  -1   7       25.39       22.62     18.67 o 
 -18  -1   7       36.05       48.29     17.88 o 
 -17  -1   7        7.82       14.91     16.89 o 
 -16  -1   7       41.51       41.08     13.72 o 
 -15  -1   7        2.42        6.17     12.63 o 
 -14  -1   7       16.55       16.87     10.87 o 
 -13  -1   7       16.62       12.38      8.97 o 
 -12  -1   7      159.27      156.93     10.11 o 
 -11  -1   7       64.28       59.29      9.26 o 
 -10  -1   7        1.95        1.20      6.53 o 
  -9  -1   7       31.85       39.07      6.09 o 
  -8  -1   7       61.51       57.75      4.25 o 
  -7  -1   7       17.46       13.51      2.83 o 
  -6  -1   7       20.31       24.91      6.06 o 
  -5  -1   7        0.21       -0.13      4.83 o 
  -4  -1   7       16.80       17.30      3.94 o 
  -3  -1   7        8.21       11.86      3.27 o 
  -2  -1   7        4.42        4.82      4.04 o 
  -1  -1   7        8.61        9.00      3.57 o 
   0  -1   7        9.56        9.66      3.92 o 
   1  -1   7       20.24       21.76      3.27 o 
   2  -1   7       90.15       92.69      4.12 o 
   3  -1   7       22.16       22.74      4.11 o 
   4  -1   7        5.19        2.35      4.33 o 
   5  -1   7       16.57       15.05      4.55 o 
   6  -1   7       32.93       26.74      4.64 o 
   7  -1   7       12.59       10.22      4.24 o 
   8  -1   7       12.03        8.53      5.81 o 
   9  -1   7       28.25       23.16      8.82 o 
  10  -1   7       24.87       19.96     10.48 o 
  11  -1   7        2.57        7.08     10.79 o 
  12  -1   7       15.89       11.14     11.32 o 
  13  -1   7       26.21       30.00     11.74 o 
  14  -1   7       20.40       19.18     12.31 o 
  15  -1   7        6.72       10.01     15.77 o 
  16  -1   7       13.60       12.85     16.52 o 
  17  -1   7        2.19       10.93     17.30 o 
  18  -1   7        5.63       -9.74     33.60 o 
 -20   0   7        7.67       13.00     23.16 o 
 -19   0   7       18.02       19.85     18.84 o 
 -18   0   7        0.01       -1.70     17.48 o 
 -17   0   7      142.34      145.14     18.94 o 
 -16   0   7       13.66       12.51     15.60 o 
 -15   0   7       39.36       47.35     15.43 o 
 -14   0   7       23.04       26.22     10.85 o 
 -13   0   7       10.57        8.50      8.68 o 
 -12   0   7       15.09       11.40      7.02 o 
 -11   0   7       37.39       25.62      6.82 o 
 -10   0   7        0.21        1.59      6.40 o 
  -9   0   7        2.28        1.85      6.47 o 
  -8   0   7        3.32        1.05      6.09 o 
  -7   0   7        1.24        0.60      4.84 o 
  -6   0   7        2.39        6.87      4.46 o 
  -5   0   7       76.41       79.85      4.47 o 
  -4   0   7        7.02        9.91      3.56 o 
  -3   0   7        1.31        2.04      4.14 o 
  -2   0   7        0.01        1.51      4.00 o 
  -1   0   7       46.24       45.88      4.40 o 
   0   0   7       51.11       54.73      4.21 o 
   1   0   7        6.16        7.22      3.44 o 
   2   0   7        0.28        1.09      4.06 o 
   3   0   7       38.13       33.94      4.58 o 
   4   0   7        6.29        8.56      4.50 o 
   5   0   7        0.44        0.99      4.18 o 
   6   0   7        0.62        1.96      6.08 o 
   7   0   7        0.11        2.60      4.72 o 
   8   0   7       36.13       33.01      6.30 o 
   9   0   7        0.20        0.67      6.53 o 
  10   0   7       29.33       26.48     10.26 o 
  11   0   7       81.16       79.99     11.41 o 
  12   0   7        7.07       11.46     11.32 o 
  13   0   7       40.49       28.41     11.82 o 
  14   0   7        0.29        4.81     15.95 o 
  15   0   7       20.74       17.07     15.74 o 
  16   0   7        2.57       14.99     16.47 o 
  17   0   7       15.34       23.59     17.33 o 
  18   0   7        5.01        7.85     33.93 o 
 -20   1   7        5.40       -1.62     38.28 o 
 -19   1   7       25.15       28.91     19.01 o 
 -18   1   7       36.10       40.59     17.95 o 
 -17   1   7        7.42       19.65     16.81 o 
 -16   1   7       43.07       54.53     16.50 o 
 -15   1   7        2.41        8.69     14.53 o 
 -14   1   7       17.64        9.75      9.66 o 
 -13   1   7       16.11       21.03      9.14 o 
 -12   1   7      158.52      153.88      9.32 o 
 -11   1   7       64.27       62.70      8.17 o 
 -10   1   7        1.96       -0.20      7.32 o 
  -9   1   7       32.29       34.55      6.68 o 
  -8   1   7       61.04       60.52      4.78 o 
  -7   1   7       17.48       15.96      4.18 o 
  -6   1   7       20.75       21.75      3.89 o 
  -5   1   7        0.19        1.04      3.45 o 
  -4   1   7       16.92       16.38      2.38 o 
  -3   1   7        8.01        9.75      6.42 o 
  -2   1   7        4.33        5.31      4.62 o 
  -1   1   7        8.72        9.50      4.42 o 
   0   1   7        9.66        9.14      2.00 o 
   1   1   7       20.27       19.30      2.98 o 
   2   1   7       90.25       96.89      4.52 o 
   3   1   7       21.99       24.70      4.24 o 
   4   1   7        5.20        7.40      4.82 o 
   5   1   7       16.65       17.50      4.58 o 
   6   1   7       33.01       30.80      6.31 o 
   7   1   7       12.89       10.37      5.55 o 
   8   1   7       12.20       12.41      6.07 o 
   9   1   7       28.93       27.08      6.47 o 
  10   1   7       24.91       24.00      7.20 o 
  11   1   7        2.23        2.17     10.38 o 
  12   1   7       15.31       14.67     11.07 o 
  13   1   7       25.40       21.61     13.65 o 
  14   1   7       20.95       24.15     14.75 o 
  15   1   7        6.71        6.93     15.61 o 
  16   1   7       12.91       10.81     16.35 o 
  17   1   7        2.36       -1.41     20.06 o 
  18   1   7        5.59        4.00     31.29 o 
 -20   2   7       26.14       26.50     37.27 o 
 -19   2   7       22.00       26.51     23.51 o 
 -18   2   7       50.67       63.82     18.62 o 
 -17   2   7        5.20        5.63     16.83 o 
 -16   2   7        4.99        5.94     13.78 o 
 -15   2   7        1.91        3.10     11.61 o 
 -14   2   7       11.10       16.94     10.07 o 
 -13   2   7        6.40       10.26      9.72 o 
 -12   2   7       82.08       80.41     10.04 o 
 -11   2   7      111.51       97.75      9.70 o 
 -10   2   7        3.82        5.20      7.14 o 
  -9   2   7       24.24       25.77      6.82 o 
  -8   2   7        8.29        8.47      6.42 o 
  -7   2   7        4.02        2.12      6.07 o 
  -6   2   7       20.38       24.04      5.85 o 
  -5   2   7        2.02        3.45      4.07 o 
  -4   2   7       18.72       16.42      3.75 o 
  -3   2   7      116.14      114.67      4.98 o 
  -2   2   7       83.83       84.40      5.00 o 
  -1   2   7       23.80       24.66      3.36 o 
   0   2   7       64.03       70.90      3.80 o 
   1   2   7      124.27      132.95      4.72 o 
   2   2   7       66.71       70.94      5.87 o 
   3   2   7       21.21       21.45      4.01 o 
   4   2   7       29.37       33.00      4.77 o 
   5   2   7        9.73       12.74      5.31 o 
   6   2   7       18.88       16.31      4.28 o 
   7   2   7       53.87       48.19      7.68 o 
   8   2   7        6.14        3.56      6.75 o 
   9   2   7       86.97       80.03      7.40 o 
  10   2   7       26.62       25.74      8.22 o 
  11   2   7        3.91        4.73     12.24 o 
  12   2   7       29.67       25.69     13.44 o 
  13   2   7       12.65       17.41     14.00 o 
  14   2   7        5.20        2.99     14.61 o 
  15   2   7        9.51       12.52     15.69 o 
  16   2   7       11.10        8.86     16.27 o 
  17   2   7        8.12        6.13     17.05 o 
  18   2   7        1.16        5.05     32.52 o 
 -19   3   7       74.81       66.44     25.11 o 
 -18   3   7        2.97        2.05     16.10 o 
 -17   3   7       22.39       21.81     15.55 o 
 -16   3   7       83.37       87.75     13.89 o 
 -15   3   7       22.82       18.44     13.76 o 
 -14   3   7       27.46       22.62     10.48 o 
 -13   3   7       60.40       63.96     10.55 o 
 -12   3   7       41.51       37.88      9.91 o 
 -11   3   7       22.08       20.78      9.22 o 
 -10   3   7        8.70       12.64      8.85 o 
  -9   3   7       13.16        9.49      8.29 o 
  -8   3   7        7.50        4.43      5.58 o 
  -7   3   7       19.83       18.22      5.72 o 
  -6   3   7       39.00       39.28      5.99 o 
  -5   3   7       18.87       14.47      3.26 o 
  -4   3   7      190.18      187.27      6.21 o 
  -3   3   7      148.80      139.53      7.61 o 
  -2   3   7       48.97       42.10      3.95 o 
  -1   3   7      163.81      163.21      5.73 o 
   0   3   7      115.05      118.96      7.71 o 
   1   3   7       42.34       49.98      7.36 o 
   2   3   7        3.20        3.25      7.11 o 
   3   3   7       10.93        6.56      6.97 o 
   4   3   7       24.07       19.99      4.67 o 
   5   3   7       48.68       59.99      5.77 o 
   6   3   7       11.92       10.43      6.12 o 
   7   3   7       12.80       11.58      7.89 o 
   8   3   7       97.86       91.14      8.82 o 
   9   3   7       35.82       32.59      7.42 o 
  10   3   7        7.45        5.01      8.09 o 
  11   3   7        6.87        6.11     10.31 o 
  12   3   7        4.61        7.31     13.32 o 
  13   3   7       13.28       16.51     14.28 o 
  14   3   7       24.43       20.89     15.05 o 
  15   3   7        1.84        5.56     15.78 o 
  16   3   7       14.07       19.32     16.64 o 
  17   3   7       24.03       17.22     20.51 o 
 -19   4   7        9.37        2.14     38.36 o 
 -18   4   7       13.34       19.92     16.55 o 
 -17   4   7       11.66        9.90     13.85 o 
 -16   4   7        1.09        6.26     14.99 o 
 -15   4   7        1.43        8.39     14.04 o 
 -14   4   7       84.02       79.76     11.49 o 
 -13   4   7       22.82       10.37     10.44 o 
 -12   4   7        7.73        6.06      9.94 o 
 -11   4   7       32.11       29.87     10.05 o 
 -10   4   7       31.88       29.02      9.48 o 
  -9   4   7       12.57       11.28      8.90 o 
  -8   4   7        6.55        2.03      8.49 o 
  -7   4   7       30.90       32.53      9.85 o 
  -6   4   7       81.42       67.34      4.68 o 
  -5   4   7      142.60      140.17      5.62 o 
  -4   4   7      178.74      180.10      8.14 o 
  -3   4   7       48.88       43.12      9.81 o 
  -2   4   7       19.00       20.91      4.81 o 
  -1   4   7        9.70        7.70      5.97 o 
   0   4   7       24.37       23.68      7.44 o 
   1   4   7       34.30       31.84      7.87 o 
   2   4   7       30.60       26.56      7.52 o 
   3   4   7        4.85       -0.12      7.67 o 
   4   4   7       47.29       55.88      8.27 o 
   5   4   7       62.64       69.42      7.63 o 
   6   4   7       69.55       69.81      7.79 o 
   7   4   7       76.01       71.48      9.46 o 
   8   4   7      214.18      187.03     10.62 o 
   9   4   7       48.09       36.30      8.71 o 
  10   4   7       13.12        9.85      8.54 o 
  11   4   7       13.37       14.56     10.35 o 
  12   4   7       11.07       12.95     13.39 o 
  13   4   7        1.57        4.04     14.69 o 
  14   4   7        1.29       14.44     15.32 o 
  15   4   7       13.75       19.70     16.00 o 
  16   4   7       17.98       21.76     17.30 o 
  17   4   7       16.38       17.89     24.27 o 
 -18   5   7       18.29       21.29     23.87 o 
 -17   5   7       26.41       32.31     16.57 o 
 -16   5   7       17.83       11.69     15.24 o 
 -15   5   7        3.93       14.31     14.87 o 
 -14   5   7       27.37       32.01     12.81 o 
 -13   5   7       46.02       31.75     11.05 o 
 -12   5   7        0.49        0.83     10.34 o 
 -11   5   7       99.42      102.84     11.28 o 
 -10   5   7       22.56       18.40      9.95 o 
  -9   5   7       56.63       53.62      9.85 o 
  -8   5   7       59.37       58.19     11.00 o 
  -7   5   7       34.76       23.78     10.30 o 
  -6   5   7      109.41      108.22     11.18 o 
  -5   5   7      220.09      209.88     12.01 o 
  -4   5   7       85.38       79.58     10.32 o 
  -3   5   7       62.64       57.08      5.72 o 
  -2   5   7       11.59       14.35      6.36 o 
  -1   5   7       66.07       59.22      8.38 o 
   0   5   7      133.47      123.38      9.59 o 
   1   5   7       76.49       66.85      9.34 o 
   2   5   7       84.19       79.31      9.59 o 
   3   5   7       94.33       81.71      9.23 o 
   4   5   7       46.02       42.14      8.74 o 
   5   5   7       12.22        8.33      8.46 o 
   6   5   7       20.10       15.86      8.67 o 
   7   5   7       93.09       83.96     10.01 o 
   8   5   7       28.11       26.07      9.43 o 
   9   5   7        2.89       -0.17      9.58 o 
  10   5   7        8.75        7.55     10.08 o 
  11   5   7        5.35        8.81     10.67 o 
  12   5   7       26.06       33.89     11.52 o 
  13   5   7       16.98       21.90     14.82 o 
  14   5   7        0.07       -0.26     15.96 o 
  15   5   7       45.48       43.66     17.03 o 
  16   5   7       22.64       30.19     20.02 o 
 -17   6   7       19.97       24.82     19.88 o 
 -16   6   7       13.95       22.41     16.51 o 
 -15   6   7        4.51        8.22     15.64 o 
 -14   6   7        2.42        1.57     13.09 o 
 -13   6   7       27.67       19.58     11.44 o 
 -12   6   7        2.19        2.26     10.95 o 
 -11   6   7       22.95       27.68     10.93 o 
 -10   6   7       63.88       58.30     10.70 o 
  -9   6   7       44.42       38.03     11.86 o 
  -8   6   7      155.96      154.02     12.95 o 
  -7   6   7      144.79      137.10     12.55 o 
  -6   6   7      245.56      231.77     13.12 o 
  -5   6   7      120.60      114.23     11.63 o 
  -4   6   7       69.29       63.33     12.32 o 
  -3   6   7        8.18        6.56     10.22 o 
  -2   6   7        7.64        7.17     12.33 o 
  -1   6   7        5.46        4.76     12.04 o 
   0   6   7        0.80        5.14     12.40 o 
   1   6   7       78.11       75.75     12.64 o 
   2   6   7      150.65      126.49     13.49 o 
   3   6   7       45.53       47.23      9.51 o 
   4   6   7       19.27       13.38      9.07 o 
   5   6   7       45.53       39.86      9.64 o 
   6   6   7       18.46        7.24      9.05 o 
   7   6   7       64.24       57.41     11.48 o 
   8   6   7       15.61       15.07     10.21 o 
   9   6   7        1.56        3.30     10.39 o 
  10   6   7        9.59       13.52     11.78 o 
  11   6   7        3.20        3.37     12.68 o 
  12   6   7        2.09       10.62     13.38 o 
  13   6   7       39.22       42.46     14.49 o 
  14   6   7       36.45       52.36     17.09 o 
  15   6   7       18.60       22.57     20.32 o 
 -16   7   7       13.34       10.95     23.38 o 
 -15   7   7        0.43        3.50     18.14 o 
 -14   7   7       11.18       10.09     13.79 o 
 -13   7   7       16.10       11.09     12.20 o 
 -12   7   7        1.63        4.49     11.55 o 
 -11   7   7       69.64       63.72     12.07 o 
 -10   7   7       32.83       30.05     12.99 o 
  -9   7   7       65.85       67.04     12.72 o 
  -8   7   7       12.31        9.97     12.15 o 
  -7   7   7       15.59        6.73     11.88 o 
  -6   7   7       17.41       11.10     11.53 o 
  -5   7   7       84.85       80.54     13.62 o 
  -4   7   7       43.48       34.28     11.55 o 
  -3   7   7        7.75        8.38     12.85 o 
  -2   7   7        3.45        0.13     12.77 o 
  -1   7   7        1.55       -3.75     12.76 o 
   0   7   7        6.38       10.16     12.82 o 
   1   7   7        8.93        4.34     12.91 o 
   2   7   7       31.89       22.15     13.13 o 
   3   7   7       30.55       22.66     11.57 o 
   4   7   7      112.35       80.86     12.29 o 
   5   7   7       11.24       10.31     11.34 o 
   6   7   7       27.19       32.61     10.32 o 
   7   7   7        1.19        6.12     11.79 o 
   8   7   7       11.96       12.25     12.14 o 
   9   7   7        4.69       10.68     11.08 o 
  10   7   7       18.64       14.98     12.55 o 
  11   7   7        1.83        3.23     14.79 o 
  12   7   7        4.63        9.83     14.43 o 
  13   7   7        3.59       11.35     14.77 o 
  14   7   7       30.93       26.71     17.67 o 
  15   7   7       39.58       22.70     37.26 o 
 -16   8   7        5.53        5.35     33.29 o 
 -15   8   7       36.72       33.72     23.03 o 
 -14   8   7        6.53        2.98     16.46 o 
 -13   8   7       10.81        8.99     14.22 o 
 -12   8   7        8.45       15.77     12.59 o 
 -11   8   7        5.19        4.82     14.16 o 
 -10   8   7        7.42        2.57     13.72 o 
  -9   8   7        8.53       11.55     14.53 o 
  -8   8   7        0.11        4.95     12.64 o 
  -7   8   7      110.91       93.66     13.13 o 
  -6   8   7       21.95       23.77     14.32 o 
  -5   8   7        3.03        3.30     12.61 o 
  -4   8   7       24.31       25.92     15.01 o 
  -3   8   7       27.31       29.65     14.66 o 
  -2   8   7        3.49        4.95     14.03 o 
  -1   8   7       22.78       22.17     13.99 o 
   0   8   7       36.15       27.99     14.43 o 
   1   8   7       17.67       24.06     14.28 o 
   2   8   7       96.19       76.59     14.63 o 
   3   8   7       43.83       28.40     12.17 o 
   4   8   7       69.40       56.07     12.45 o 
   5   8   7        3.15        5.59     12.32 o 
   6   8   7       12.15        9.35     14.85 o 
   7   8   7       51.66       65.43     13.15 o 
   8   8   7       11.33       15.32     13.29 o 
   9   8   7       15.05       15.38     13.61 o 
  10   8   7        8.65       14.49     15.12 o 
  11   8   7        4.48        7.95     15.57 o 
  12   8   7       38.29       37.83     16.80 o 
  13   8   7        3.27       18.94     24.43 o 
 -14   9   7        6.86        7.04     31.68 o 
 -13   9   7        1.49        5.60     19.18 o 
 -12   9   7        8.20       12.20     14.87 o 
 -11   9   7       13.44       14.53     17.85 o 
 -10   9   7       40.43       40.91     14.85 o 
  -9   9   7       15.36       18.20     14.12 o 
  -8   9   7       48.80       40.45     13.88 o 
  -7   9   7       14.62       10.10     14.25 o 
  -6   9   7       23.62       29.35     16.42 o 
  -5   9   7       29.21       33.07     16.02 o 
  -4   9   7        1.31        4.93     15.53 o 
  -3   9   7       64.64       58.54     16.42 o 
  -2   9   7        3.13       -4.35     18.21 o 
  -1   9   7        5.85        2.50     15.00 o 
   0   9   7       24.57       26.82     15.56 o 
   1   9   7       33.39       21.31     15.26 o 
   2   9   7       54.82       41.15     15.63 o 
   3   9   7        0.93        2.55     14.80 o 
   4   9   7        4.52        6.31     14.71 o 
   5   9   7       33.48       21.95     13.43 o 
   6   9   7        1.43        6.42     15.64 o 
   7   9   7       12.70       22.92     15.54 o 
   8   9   7       52.52       67.63     14.69 o 
   9   9   7       24.52       27.26     14.70 o 
  10   9   7        9.69        8.95     14.23 o 
  11   9   7        6.04        0.95     18.61 o 
  12   9   7        1.80        3.97     23.18 o 
 -12  10   7       27.08       23.57     40.57 o 
 -11  10   7       22.87       21.31     21.02 o 
 -10  10   7        6.24        2.66     18.40 o 
  -9  10   7       15.90       28.92     18.08 o 
  -8  10   7        7.33        0.65     15.59 o 
  -7  10   7        0.37        7.71     18.08 o 
  -6  10   7       57.06       67.87     18.01 o 
  -5  10   7       13.63       14.15     17.70 o 
  -4  10   7       34.34       33.26     16.99 o 
  -3  10   7        0.08       -0.47     19.13 o 
  -2  10   7        7.92       15.91     16.25 o 
  -1  10   7        2.24       -3.49     16.07 o 
   0  10   7       35.80       20.29     16.73 o 
   1  10   7       22.72       20.62     16.77 o 
   2  10   7       15.68       15.92     16.78 o 
   3  10   7        6.74        5.16     14.40 o 
   4  10   7       43.32       43.23     15.09 o 
   5  10   7       16.59       24.90     17.49 o 
   6  10   7       39.94       50.30     17.67 o 
   7  10   7       10.76       18.79     17.32 o 
   8  10   7       30.22       39.03     17.95 o 
   9  10   7       22.58       24.08     20.39 o 
  10  10   7        5.56       13.59     24.79 o 
 -10  11   7       23.38       24.88     38.62 o 
  -9  11   7        8.76       26.30     37.89 o 
  -8  11   7        6.73       17.29     36.09 o 
  -7  11   7       19.20       17.71     26.42 o 
  -6  11   7        6.64        4.44     19.11 o 
  -5  11   7       34.50       38.23     18.69 o 
  -4  11   7       11.55       17.45     18.63 o 
  -3  11   7       34.29       29.78     18.47 o 
  -2  11   7       15.29       19.49     18.59 o 
  -1  11   7       23.58       21.41     18.24 o 
   0  11   7       29.07       25.77     18.63 o 
   1  11   7       20.54       31.06     18.59 o 
   2  11   7        2.66        6.02     15.73 o 
   3  11   7       58.20       62.00     16.52 o 
   4  11   7       14.22       24.39     15.98 o 
   5  11   7       37.42       33.75     29.15 o 
   6  11   7        2.19       -0.85     38.56 o 
   7  11   7       37.11       52.30     42.83 o 
   8  11   7        5.11        5.94     42.49 o 
  -1  12   7       10.30        6.87     36.31 o 
   0  12   7        1.25       -6.71     37.49 o 
   1  12   7       42.40       62.33     38.63 o 
   2  12   7       21.10       18.32     37.47 o 
   3  12   7       14.05       15.28     35.47 o 
  -2 -12   8       11.45       14.76     38.52 o 
  -7 -11   8       40.73       31.78     31.22 o 
  -6 -11   8       61.69       79.75     33.82 o 
  -5 -11   8       22.86       20.92     30.46 o 
  -4 -11   8      179.41      212.02     28.55 o 
  -3 -11   8      418.09      421.54     27.57 o 
  -2 -11   8      194.28      243.72     24.85 o 
  -1 -11   8       74.25       88.01     21.71 o 
   0 -11   8      184.56      201.24     24.31 o 
   1 -11   8       87.88       73.94     17.93 o 
   2 -11   8      174.34      170.25     19.95 o 
   3 -11   8       34.02       26.65     18.07 o 
   4 -11   8      327.06      372.09     25.75 o 
   5 -11   8      172.14      205.06     23.22 o 
   6 -11   8       27.17       23.41     20.75 o 
   7 -11   8      141.95      158.46     22.85 o 
 -10 -10   8      138.76      127.86     41.78 o 
  -9 -10   8      467.66      481.11     32.20 o 
  -8 -10   8      197.36      210.63     22.73 o 
  -7 -10   8       27.02       25.58     19.11 o 
  -6 -10   8      125.16      142.19     21.16 o 
  -5 -10   8       59.44       55.08     16.24 o 
  -4 -10   8      288.80      329.64     19.89 o 
  -3 -10   8      131.10      131.00     20.68 o 
  -2 -10   8       17.86       23.21     18.96 o 
  -1 -10   8      150.44      148.78     21.44 o 
   0 -10   8       87.86      100.61     16.69 o 
   1 -10   8      259.24      260.77     19.25 o 
   2 -10   8       82.22      115.96     19.53 o 
   3 -10   8      401.41      445.98     21.74 o 
   4 -10   8      353.88      354.77     19.21 o 
   5 -10   8       31.55       30.79     15.27 o 
   6 -10   8      329.20      318.81     19.03 o 
   7 -10   8       16.25       13.35     16.85 o 
   8 -10   8      469.04      508.68     23.72 o 
   9 -10   8      508.23      543.26     33.59 o 
 -13  -9   8      301.94      322.82     43.79 o 
 -12  -9   8       43.45       57.32     35.79 o 
 -11  -9   8      195.01      206.46     22.63 o 
 -10  -9   8      288.13      307.15     23.56 o 
  -9  -9   8      141.57      138.77     20.39 o 
  -8  -9   8      169.34      186.22     21.01 o 
  -7  -9   8       16.56       18.28     17.18 o 
  -6  -9   8      171.06      198.28     16.87 o 
  -5  -9   8       65.84       69.07     14.94 o 
  -4  -9   8      167.16      168.19     17.31 o 
  -3  -9   8      496.43      543.24     25.29 o 
  -2  -9   8      196.97      180.28     19.95 o 
  -1  -9   8       89.45       81.78     19.22 o 
   0  -9   8      100.89       99.54     15.26 o 
   1  -9   8       21.10       25.30     14.66 o 
   2  -9   8       19.03       14.35     14.34 o 
   3  -9   8      113.08      116.33     14.21 o 
   4  -9   8      250.97      259.97     16.33 o 
   5  -9   8      344.85      376.60     17.90 o 
   6  -9   8      200.67      193.90     14.90 o 
   7  -9   8      309.41      334.10     16.79 o 
   8  -9   8      380.13      407.80     17.67 o 
   9  -9   8       30.94       31.81     15.46 o 
  10  -9   8       16.40        1.01     19.33 o 
  11  -9   8       37.87       17.29     23.51 o 
 -13  -8   8       86.01      100.42     25.61 o 
 -12  -8   8      297.43      310.38     22.45 o 
 -11  -8   8      635.41      645.34     31.70 o 
 -10  -8   8      367.12      356.68     22.70 o 
  -9  -8   8      241.04      248.52     20.56 o 
  -8  -8   8       72.66       70.98     17.35 o 
  -7  -8   8       62.10       70.86     13.99 o 
  -6  -8   8      252.82      282.05     16.81 o 
  -5  -8   8       12.53       14.33     13.10 o 
  -4  -8   8      371.72      388.58     17.95 o 
  -3  -8   8      104.42      112.16     14.59 o 
  -2  -8   8      467.75      501.92     23.68 o 
  -1  -8   8     1005.33     1029.21     53.46 o 
   0  -8   8      121.89      107.05     14.69 o 
   1  -8   8      355.77      306.32     14.94 o 
   2  -8   8       28.15       28.44     12.26 o 
   3  -8   8      870.28      801.35     21.14 o 
   4  -8   8      187.93      190.16     13.10 o 
   5  -8   8       47.13       53.02     11.99 o 
   6  -8   8      393.03      390.40     15.62 o 
   7  -8   8      286.24      269.25     14.58 o 
   8  -8   8       52.43       71.25     12.83 o 
   9  -8   8       77.09       80.63     13.47 o 
  10  -8   8       86.66       62.33     15.35 o 
  11  -8   8      274.95      256.47     18.41 o 
  12  -8   8       43.88       36.99     24.06 o 
  13  -8   8      299.67      258.88     29.78 o 
 -15  -7   8       61.12       49.93     39.01 o 
 -14  -7   8       27.29       23.92     24.22 o 
 -13  -7   8      117.55      150.87     19.20 o 
 -12  -7   8       66.30       62.71     17.73 o 
 -11  -7   8      563.42      586.45     24.55 o 
 -10  -7   8      895.14      884.92     27.65 o 
  -9  -7   8       25.85       36.84     15.77 o 
  -8  -7   8      242.81      249.83     15.43 o 
  -7  -7   8      263.70      300.98     23.23 o 
  -6  -7   8      108.43      113.37     13.29 o 
  -5  -7   8      653.13      719.26     19.86 o 
  -4  -7   8       24.26       22.63     12.19 o 
  -3  -7   8      155.21      155.24     14.14 o 
  -2  -7   8       27.02       40.87     16.33 o 
  -1  -7   8      983.52      997.93     26.41 o 
   0  -7   8     1977.15     1883.33     34.99 o 
   1  -7   8      701.43      723.10     17.85 o 
   2  -7   8      102.73      123.58     12.18 o 
   3  -7   8      550.78      490.59     14.91 o 
   4  -7   8      194.56      206.87     12.88 o 
   5  -7   8      828.01      797.18     17.80 o 
   6  -7   8      295.16      310.41     14.08 o 
   7  -7   8      326.70      318.43     14.52 o 
   8  -7   8      207.74      219.88     13.80 o 
   9  -7   8      186.13      209.76     13.71 o 
  10  -7   8      514.32      556.06     22.89 o 
  11  -7   8       56.51       61.69     16.72 o 
  12  -7   8       18.62       20.86     17.34 o 
  13  -7   8      103.93       85.39     37.15 o 
  14  -7   8       45.42       49.30     35.68 o 
 -16  -6   8      150.56      129.23     39.91 o 
 -15  -6   8        6.38        0.81     23.66 o 
 -14  -6   8      192.02      194.11     20.75 o 
 -13  -6   8      339.76      320.98     18.34 o 
 -12  -6   8     1100.62     1151.57     37.17 o 
 -11  -6   8      404.01      415.51     21.11 o 
 -10  -6   8       43.35       51.40     12.40 o 
  -9  -6   8      360.17      335.36     15.40 o 
  -8  -6   8      310.67      316.26     12.85 o 
  -7  -6   8      125.87      144.41     13.26 o 
  -6  -6   8      375.85      402.61     15.74 o 
  -5  -6   8      189.69      186.00     14.71 o 
  -4  -6   8      878.13      893.40     20.35 o 
  -3  -6   8       30.58       35.02     11.10 o 
  -2  -6   8     1093.52     1115.73     28.09 o 
  -1  -6   8     1105.64     1087.64     19.60 o 
   0  -6   8      900.95      920.34     21.27 o 
   1  -6   8     1010.59      905.27     15.43 o 
   2  -6   8      460.36      428.17     12.04 o 
   3  -6   8      281.56      261.41     10.81 o 
   4  -6   8     1363.17     1247.51     18.34 o 
   5  -6   8       10.24        9.19      9.21 o 
   6  -6   8      923.57      902.44     17.38 o 
   7  -6   8      313.80      320.07     13.73 o 
   8  -6   8      274.41      271.21     13.58 o 
   9  -6   8      267.47      287.98     14.05 o 
  10  -6   8       36.00       39.28     13.25 o 
  11  -6   8      110.19      103.69     15.07 o 
  12  -6   8       96.78       96.17     17.15 o 
  13  -6   8      726.72      817.23     26.59 o 
  14  -6   8     1242.16     1310.52     64.40 o 
  15  -6   8       89.88       71.40     26.02 o 
 -18  -5   8       46.66       52.59     36.54 o 
 -17  -5   8      116.37      122.05     36.25 o 
 -16  -5   8       14.40       15.97     18.78 o 
 -15  -5   8       76.82       70.75     18.48 o 
 -14  -5   8      120.17      119.92     15.25 o 
 -13  -5   8       42.31       39.24     11.70 o 
 -12  -5   8       99.34      113.94     12.53 o 
 -11  -5   8      371.95      368.01     16.08 o 
 -10  -5   8      413.15      392.64     15.88 o 
  -9  -5   8      792.45      804.06     19.09 o 
  -8  -5   8      416.40      425.42     13.39 o 
  -7  -5   8      259.48      246.66     11.34 o 
  -6  -5   8       18.54       17.87     10.29 o 
  -5  -5   8      362.30      377.96     20.74 o 
  -4  -5   8        3.85        7.65     10.18 o 
  -3  -5   8     1470.40     1463.78     24.33 o 
  -2  -5   8      995.74      945.11     15.48 o 
  -1  -5   8      596.49      595.28     11.89 o 
   0  -5   8     1367.16     1341.88     16.75 o 
   1  -5   8      604.35      597.49     11.98 o 
   2  -5   8     2172.84     2117.28     33.00 o 
   3  -5   8      705.15      686.52     13.39 o 
   4  -5   8      476.90      458.49     12.09 o 
   5  -5   8     1146.28     1080.88     21.49 o 
   6  -5   8      254.54      225.91     11.62 o 
   7  -5   8      190.72      201.61     11.61 o 
   8  -5   8      336.58      332.39     13.52 o 
   9  -5   8        2.10        9.21     10.45 o 
  10  -5   8      475.69      497.43     15.97 o 
  11  -5   8       64.24       67.32     13.83 o 
  12  -5   8      137.21      102.79     15.12 o 
  13  -5   8      114.86      119.65     15.64 o 
  14  -5   8      172.79      193.94     17.66 o 
  15  -5   8      129.86      103.91     21.73 o 
  16  -5   8       85.64       78.65     25.54 o 
 -19  -4   8      282.63      263.68     41.41 o 
 -18  -4   8       76.70       66.61     24.87 o 
 -17  -4   8      127.48      134.45     20.57 o 
 -16  -4   8       21.16       30.31     18.33 o 
 -15  -4   8       39.50       43.00     14.37 o 
 -14  -4   8      154.62      170.47     15.55 o 
 -13  -4   8       94.71       94.01     12.05 o 
 -12  -4   8       21.46       23.63     10.81 o 
 -11  -4   8      855.67      848.15     29.27 o 
 -10  -4   8      541.74      515.83     15.04 o 
  -9  -4   8      649.05      621.31     19.71 o 
  -8  -4   8       34.94       35.96      9.00 o 
  -7  -4   8      996.04     1021.69     19.56 o 
  -6  -4   8      149.23      157.24      9.80 o 
  -5  -4   8      567.06      544.17     18.84 o 
  -4  -4   8      452.75      452.00     10.96 o 
  -3  -4   8      376.64      367.18      9.12 o 
  -2  -4   8     1153.00     1162.90     15.84 o 
  -1  -4   8     1804.43     1796.78     23.08 o 
   0  -4   8      367.80      379.36      9.55 o 
   1  -4   8      420.96      428.67     10.21 o 
   2  -4   8      810.49      776.91     12.79 o 
   3  -4   8      558.63      524.11     12.38 o 
   4  -4   8       68.16       70.78      9.12 o 
   5  -4   8      252.20      231.55     10.90 o 
   6  -4   8     1225.54     1152.37     30.75 o 
   7  -4   8     1127.10     1101.29     17.98 o 
   8  -4   8      131.96      139.31     11.18 o 
   9  -4   8      551.91      542.44     15.00 o 
  10  -4   8       45.19       47.66     10.77 o 
  11  -4   8      434.07      398.67     22.13 o 
  12  -4   8       63.31       72.26     13.95 o 
  13  -4   8      325.05      328.94     17.87 o 
  14  -4   8      369.26      371.99     18.85 o 
  15  -4   8        8.70        2.22     15.48 o 
  16  -4   8      147.04      129.90     36.42 o 
 -19  -3   8      141.45      113.40     38.04 o 
 -18  -3   8      161.70      147.18     22.50 o 
 -17  -3   8      218.09      190.85     18.61 o 
 -16  -3   8      388.20      352.41     22.47 o 
 -15  -3   8      116.11      112.15     14.98 o 
 -14  -3   8      112.32      107.99     13.96 o 
 -13  -3   8      164.80      172.12     12.59 o 
 -12  -3   8      880.56      876.38     18.31 o 
 -11  -3   8      512.72      506.33     14.84 o 
 -10  -3   8      400.95      387.62     13.15 o 
  -9  -3   8       71.17       66.04      9.44 o 
  -8  -3   8      160.15      139.35     10.03 o 
  -7  -3   8      170.88      189.01     11.08 o 
  -6  -3   8      666.75      657.99     13.30 o 
  -5  -3   8      199.70      190.18      8.62 o 
  -4  -3   8      242.62      227.83      6.80 o 
  -3  -3   8     2253.11     2230.66     20.55 o 
  -2  -3   8     1235.96     1224.66     23.82 o 
  -1  -3   8      333.86      322.15      9.64 o 
   0  -3   8     2056.39     2092.74     16.65 o 
   1  -3   8      381.05      384.31      6.81 o 
   2  -3   8       85.24       83.99      7.61 o 
   3  -3   8      624.78      614.74     12.12 o 
   4  -3   8     1800.33     1825.95     26.23 o 
   5  -3   8     4888.49     4730.59     62.14 o 
   6  -3   8     1276.72     1237.20     17.64 o 
   7  -3   8      806.09      713.22     14.96 o 
   8  -3   8      166.35      145.24     10.69 o 
   9  -3   8      128.62      113.13     10.97 o 
  10  -3   8      744.82      703.98     16.37 o 
  11  -3   8       16.26       17.25     12.05 o 
  12  -3   8      616.01      629.24     19.60 o 
  13  -3   8      275.35      298.07     16.85 o 
  14  -3   8      232.40      265.47     17.03 o 
  15  -3   8      168.77      162.14     16.56 o 
  16  -3   8      322.27      340.27     22.51 o 
  17  -3   8      203.89      173.23     38.03 o 
 -19  -2   8      326.44      361.57     46.66 o 
 -18  -2   8      225.19      187.95     22.85 o 
 -17  -2   8      437.59      379.47     24.66 o 
 -16  -2   8      188.62      166.85     17.20 o 
 -15  -2   8      660.00      616.41     18.74 o 
 -14  -2   8      451.43      419.77     17.62 o 
 -13  -2   8        9.36       11.00     10.56 o 
 -12  -2   8      786.35      789.06     17.12 o 
 -11  -2   8      157.09      145.80     10.89 o 
 -10  -2   8      103.67      102.21      9.81 o 
  -9  -2   8      863.55      801.77     15.26 o 
  -8  -2   8      818.42      843.82     14.94 o 
  -7  -2   8     2098.71     2062.90     23.04 o 
  -6  -2   8     1187.70     1174.94     15.27 o 
  -5  -2   8        7.47       13.82      6.29 o 
  -4  -2   8      698.89      722.72     10.82 o 
  -3  -2   8     3228.21     3251.09     29.28 o 
  -2  -2   8      985.04      951.68     13.79 o 
  -1  -2   8     1467.23     1388.03     15.15 o 
   0  -2   8      229.82      220.95      6.52 o 
   1  -2   8      373.63      345.60      8.31 o 
   2  -2   8      182.61      161.15      6.69 o 
   3  -2   8      522.30      518.87     10.57 o 
   4  -2   8       96.66       99.54      8.29 o 
   5  -2   8     1718.44     1712.62     21.68 o 
   6  -2   8     1041.68     1026.02     15.92 o 
   7  -2   8      693.38      619.19     13.76 o 
   8  -2   8      387.68      368.98     12.32 o 
   9  -2   8     1349.32     1261.42     27.32 o 
  10  -2   8      195.10      172.10     11.50 o 
  11  -2   8      748.07      730.19     19.01 o 
  12  -2   8       42.23       41.13     12.88 o 
  13  -2   8      115.93      110.10     14.38 o 
  14  -2   8       78.57       73.62     14.25 o 
  15  -2   8      214.63      239.99     19.85 o 
  16  -2   8      254.21      248.42     20.96 o 
  17  -2   8       51.76       51.74     34.60 o 
 -19  -1   8       84.69       76.83     37.30 o 
 -18  -1   8      205.13      226.49     22.96 o 
 -17  -1   8      265.11      261.39     22.64 o 
 -16  -1   8       21.50       25.36     17.48 o 
 -15  -1   8      454.67      409.11     18.81 o 
 -14  -1   8      277.99      254.06     14.25 o 
 -13  -1   8      167.20      185.22     11.35 o 
 -12  -1   8       17.37        5.28      9.04 o 
 -11  -1   8      217.84      203.97     10.93 o 
 -10  -1   8      216.96      220.49     10.87 o 
  -9  -1   8      121.03      128.23      9.39 o 
  -8  -1   8      252.47      225.49      9.22 o 
  -7  -1   8      224.20      219.10      8.60 o 
  -6  -1   8      379.89      380.26      8.88 o 
  -5  -1   8     1034.21     1032.36     14.86 o 
  -4  -1   8      996.43     1050.65     18.55 o 
  -3  -1   8     4539.04     4541.95     38.75 o 
  -2  -1   8     1865.32     1822.93     14.68 o 
  -1  -1   8       26.51       19.62      3.84 o 
   0  -1   8     3108.56     3077.68     24.19 o 
   1  -1   8      122.32      138.17      5.48 o 
   2  -1   8     1730.09     1645.55     13.38 o 
   3  -1   8     1333.41     1320.11     13.00 o 
   4  -1   8     1829.62     1762.60     18.65 o 
   5  -1   8     2928.32     2852.71     22.83 o 
   6  -1   8      431.22      401.44     11.54 o 
   7  -1   8      449.48      429.57     12.32 o 
   8  -1   8      545.51      499.84     13.11 o 
   9  -1   8      547.36      565.00     14.14 o 
  10  -1   8       59.94       49.83     11.25 o 
  11  -1   8      104.42      105.66     12.58 o 
  12  -1   8      672.24      697.05     19.18 o 
  13  -1   8       79.43       71.85     13.28 o 
  14  -1   8       91.23       79.74     14.04 o 
  15  -1   8       58.69       52.63     16.80 o 
  16  -1   8       39.55       41.24     17.34 o 
  17  -1   8      441.95      433.02     44.95 o 
 -19   0   8      441.22      472.77     50.22 o 
 -18   0   8      337.14      333.62     25.07 o 
 -17   0   8       32.56       52.68     19.06 o 
 -16   0   8      364.85      311.83     22.26 o 
 -15   0   8      623.69      587.14     20.84 o 
 -14   0   8     1394.27     1384.16     26.47 o 
 -13   0   8      145.33      143.29     10.71 o 
 -12   0   8      818.39      810.04     14.31 o 
 -11   0   8       14.17       25.68      8.10 o 
 -10   0   8     1672.37     1626.07     29.47 o 
  -9   0   8      962.41     1000.25     13.29 o 
  -8   0   8       35.12       24.92      6.44 o 
  -7   0   8      381.96      383.80      8.59 o 
  -6   0   8      209.67      202.87      5.75 o 
  -5   0   8     1852.14     1771.05     14.86 o 
  -4   0   8     1168.36     1146.72     11.51 o 
  -3   0   8        4.46        1.80      4.83 o 
  -2   0   8     1259.47     1243.08     13.30 o 
  -1   0   8       16.44       20.12      4.53 o 
   0   0   8       16.15       27.17      4.25 o 
   1   0   8      223.97      182.49      9.02 o 
   2   0   8      465.94      545.73      8.54 o 
   3   0   8      311.84      356.93      6.97 o 
   4   0   8      598.35      577.64      8.28 o 
   5   0   8      198.23      221.23      6.44 o 
   6   0   8      872.32      806.81     12.05 o 
   7   0   8      270.08      232.08      8.78 o 
   8   0   8        4.91        8.48      8.10 o 
   9   0   8        0.59        4.69     10.16 o 
  10   0   8     1184.64     1120.95     20.60 o 
  11   0   8       45.23       48.75     11.63 o 
  12   0   8        4.48        8.86     11.99 o 
  13   0   8      744.95      758.07     25.84 o 
  14   0   8       32.79       32.49     15.59 o 
  15   0   8        1.16        3.44     19.40 o 
  16   0   8      236.66      204.69     20.03 o 
  17   0   8        8.28       -6.21     33.76 o 
 -19   1   8       84.90       84.11     37.94 o 
 -18   1   8      210.46      238.35     23.79 o 
 -17   1   8      265.46      254.51     22.80 o 
 -16   1   8       18.87       18.90     17.59 o 
 -15   1   8      433.91      383.43     18.63 o 
 -14   1   8      277.90      261.18     14.43 o 
 -13   1   8      169.06      170.96     12.82 o 
 -12   1   8       16.40       10.71      9.50 o 
 -11   1   8      224.16      212.26      9.87 o 
 -10   1   8      211.16      215.12      8.74 o 
  -9   1   8      121.33      124.15      7.81 o 
  -8   1   8      256.28      238.99      8.23 o 
  -7   1   8      228.60      234.12      7.77 o 
  -6   1   8      387.56      388.46      6.40 o 
  -5   1   8     1053.73      997.24     15.71 o 
  -4   1   8      997.22     1045.07     13.59 o 
  -3   1   8     4530.54     4557.31     62.96 o 
  -2   1   8     1869.27     1850.53     14.90 o 
  -1   1   8       26.54       22.83      4.59 o 
   0   1   8     3142.11     3110.86     19.60 o 
   1   1   8      121.07      135.50      4.96 o 
   2   1   8     1702.22     1632.90     12.13 o 
   3   1   8     1298.55     1287.53     11.45 o 
   4   1   8     1857.33     1802.36     13.98 o 
   5   1   8     2952.17     2874.11     18.10 o 
   6   1   8      431.31      440.51      9.89 o 
   7   1   8      447.39      442.90     10.22 o 
   8   1   8      555.54      514.70     11.70 o 
   9   1   8      549.99      570.10     12.34 o 
  10   1   8       57.48       49.41     11.04 o 
  11   1   8      103.47      101.63     12.43 o 
  12   1   8      656.34      635.41     21.37 o 
  13   1   8       74.98       65.61     14.83 o 
  14   1   8       87.34       84.16     16.74 o 
  15   1   8       53.07       50.86     16.74 o 
  16   1   8       39.84       48.73     17.24 o 
  17   1   8      441.71      455.93     44.88 o 
 -19   2   8      320.65      321.62     47.45 o 
 -18   2   8      221.81      206.13     23.39 o 
 -17   2   8      453.80      399.30     25.08 o 
 -16   2   8      199.63      191.06     21.36 o 
 -15   2   8      657.39      653.54     21.57 o 
 -14   2   8      460.60      435.09     14.57 o 
 -13   2   8       10.28        7.53     10.05 o 
 -12   2   8      795.85      811.56     16.41 o 
 -11   2   8      146.80      145.72     10.51 o 
 -10   2   8      103.47      100.54      9.64 o 
  -9   2   8      841.05      803.23     12.59 o 
  -8   2   8      806.72      823.53     12.99 o 
  -7   2   8     2116.79     2127.16     17.26 o 
  -6   2   8     1202.51     1242.85     13.13 o 
  -5   2   8        6.61       12.75      3.87 o 
  -4   2   8      697.00      723.21      8.07 o 
  -3   2   8     3201.68     3209.13     30.21 o 
  -2   2   8     1008.44      985.54     12.99 o 
  -1   2   8     1472.00     1366.63     15.17 o 
   0   2   8      235.75      233.29      4.84 o 
   1   2   8      359.80      342.68      5.92 o 
   2   2   8      188.87      171.52      6.09 o 
   3   2   8      506.83      525.28      9.05 o 
   4   2   8      100.89      111.80      6.72 o 
   5   2   8     1704.55     1729.53     20.53 o 
   6   2   8     1010.20      969.10     13.89 o 
   7   2   8      681.47      612.54     12.30 o 
   8   2   8      409.40      379.98     10.96 o 
   9   2   8     1313.74     1241.01     16.51 o 
  10   2   8      199.65      163.16     14.62 o 
  11   2   8      752.53      720.14     21.34 o 
  12   2   8       42.01       43.33     14.32 o 
  13   2   8      110.51       90.69     15.86 o 
  14   2   8       73.19       74.02     16.30 o 
  15   2   8      217.73      260.92     19.62 o 
  16   2   8      256.39      256.24     20.57 o 
  17   2   8       51.77       33.51     33.49 o 
 -18   3   8      154.68      147.47     27.76 o 
 -17   3   8      218.61      211.01     22.39 o 
 -16   3   8      384.65      352.52     24.29 o 
 -15   3   8      106.58      103.33     15.52 o 
 -14   3   8      112.57      104.14     11.81 o 
 -13   3   8      175.35      186.80     12.30 o 
 -12   3   8      873.39      878.24     17.46 o 
 -11   3   8      518.33      486.90     14.12 o 
 -10   3   8      393.07      379.10     12.52 o 
  -9   3   8       70.71       63.57      9.05 o 
  -8   3   8      164.74      138.48      9.56 o 
  -7   3   8      182.43      214.58      8.05 o 
  -6   3   8      664.96      666.29     10.74 o 
  -5   3   8      213.95      210.80      7.57 o 
  -4   3   8      241.28      229.10      9.88 o 
  -3   3   8     2261.95     2265.07     26.82 o 
  -2   3   8     1238.89     1278.23     12.86 o 
  -1   3   8      333.50      315.11      6.27 o 
   0   3   8     2045.88     2062.13     16.17 o 
   1   3   8      381.94      385.16     10.14 o 
   2   3   8       83.00       87.25      6.94 o 
   3   3   8      614.95      612.69     10.76 o 
   4   3   8     1819.72     1837.22     19.78 o 
   5   3   8     4909.14     4820.44     44.21 o 
   6   3   8     1279.28     1230.14     15.71 o 
   7   3   8      845.30      769.83     14.22 o 
   8   3   8      167.80      149.50      9.66 o 
   9   3   8      120.01      107.64      9.29 o 
  10   3   8      734.23      693.43     19.88 o 
  11   3   8       16.22       20.68     13.36 o 
  12   3   8      610.45      621.80     21.65 o 
  13   3   8      269.58      270.48     18.32 o 
  14   3   8      236.52      268.51     19.27 o 
  15   3   8      169.70      179.25     18.93 o 
  16   3   8      321.57      349.15     22.41 o 
  17   3   8      195.00      184.71     37.59 o 
 -18   4   8       74.52       37.90     37.73 o 
 -17   4   8      135.39      133.22     22.06 o 
 -16   4   8       18.36       27.40     18.79 o 
 -15   4   8       40.04       33.31     17.99 o 
 -14   4   8      152.01      173.07     12.92 o 
 -13   4   8       91.47       86.36     11.64 o 
 -12   4   8       22.22       25.70     10.52 o 
 -11   4   8      856.47      863.97     17.28 o 
 -10   4   8      547.30      507.86     14.23 o 
  -9   4   8      646.53      608.46     14.49 o 
  -8   4   8       33.40       34.17      8.89 o 
  -7   4   8     1007.48     1019.32     16.06 o 
  -6   4   8      149.36      149.41     11.60 o 
  -5   4   8      577.20      574.49     11.78 o 
  -4   4   8      431.92      410.83     14.75 o 
  -3   4   8      381.00      378.49     12.50 o 
  -2   4   8     1169.63     1168.11     17.26 o 
  -1   4   8     1816.02     1777.10     20.53 o 
   0   4   8      367.25      373.29     10.97 o 
   1   4   8      417.06      431.18     11.83 o 
   2   4   8      795.11      782.23     13.89 o 
   3   4   8      579.94      540.92     12.44 o 
   4   4   8       61.72       71.54      7.86 o 
   5   4   8      247.14      236.63      9.25 o 
   6   4   8     1180.94     1142.34     17.08 o 
   7   4   8     1109.40     1091.49     17.19 o 
   8   4   8      120.39      117.11      9.76 o 
   9   4   8      551.13      571.34     13.83 o 
  10   4   8       45.86       48.31     10.45 o 
  11   4   8      423.85      382.65     16.69 o 
  12   4   8       59.36       55.52     14.80 o 
  13   4   8      321.47      332.47     19.53 o 
  14   4   8      364.47      373.99     20.86 o 
  15   4   8        9.05       10.03     17.12 o 
  16   4   8      139.12      146.16     35.63 o 
 -17   5   8      112.63      116.83     27.64 o 
 -16   5   8       12.55       20.03     19.31 o 
 -15   5   8       77.02       89.54     20.32 o 
 -14   5   8      120.36      130.80     17.09 o 
 -13   5   8       40.22       39.80     11.42 o 
 -12   5   8      105.94      113.54     11.87 o 
 -11   5   8      359.98      365.36     13.96 o 
 -10   5   8      408.19      387.67     13.90 o 
  -9   5   8      791.56      771.63     16.32 o 
  -8   5   8      426.14      425.40     13.33 o 
  -7   5   8      258.20      248.80     13.26 o 
  -6   5   8       21.10       18.12     10.46 o 
  -5   5   8      349.80      337.08     13.44 o 
  -4   5   8        3.91       11.86     11.33 o 
  -3   5   8     1472.84     1423.47     20.42 o 
  -2   5   8      997.68      936.82     17.11 o 
  -1   5   8      614.88      610.80     16.18 o 
   0   5   8     1407.48     1365.88     18.43 o 
   1   5   8      605.99      589.71     15.27 o 
   2   5   8     2186.98     2185.13     34.30 o 
   3   5   8      710.87      701.72     14.22 o 
   4   5   8      465.71      457.13     12.65 o 
   5   5   8     1161.15     1129.65     17.02 o 
   6   5   8      254.98      234.93     11.42 o 
   7   5   8      184.79      184.50     11.16 o 
   8   5   8      334.75      340.64     13.08 o 
   9   5   8        3.02        7.08      9.58 o 
  10   5   8      483.38      494.59     15.61 o 
  11   5   8       63.91       64.31     13.43 o 
  12   5   8      142.96      113.85     14.88 o 
  13   5   8      113.28      101.81     17.33 o 
  14   5   8      180.64      206.42     19.28 o 
  15   5   8      124.28      119.94     21.56 o 
  16   5   8       84.58       91.07     34.89 o 
 -16   6   8      146.30      157.07     22.65 o 
 -15   6   8        5.74       10.46     19.71 o 
 -14   6   8      182.36      189.67     18.57 o 
 -13   6   8      333.81      299.04     15.08 o 
 -12   6   8     1115.39     1121.69     21.12 o 
 -11   6   8      406.92      428.05     15.15 o 
 -10   6   8       43.94       39.16     11.11 o 
  -9   6   8      380.21      349.82     15.46 o 
  -8   6   8      306.57      307.26     15.12 o 
  -7   6   8      134.97      151.76     13.12 o 
  -6   6   8      381.46      376.36     15.00 o 
  -5   6   8      188.53      163.89     14.31 o 
  -4   6   8      873.07      846.15     18.42 o 
  -3   6   8       28.86       32.78     10.75 o 
  -2   6   8     1089.70     1073.61     22.99 o 
  -1   6   8     1109.34     1103.14     22.91 o 
   0   6   8      896.16      928.32     17.04 o 
   1   6   8      971.05      862.55     16.93 o 
   2   6   8      451.53      428.18     12.98 o 
   3   6   8      292.30      281.67     11.93 o 
   4   6   8     1356.19     1277.35     18.84 o 
   5   6   8       11.29       14.39      9.72 o 
   6   6   8      929.33      941.17     19.83 o 
   7   6   8      318.52      325.32     13.36 o 
   8   6   8      261.38      270.91     12.99 o 
   9   6   8      255.41      280.25     13.62 o 
  10   6   8       35.29       28.30     12.32 o 
  11   6   8      115.52      117.89     14.76 o 
  12   6   8      101.38      105.60     15.51 o 
  13   6   8      716.97      787.13     23.54 o 
  14   6   8     1229.31     1321.59     36.53 o 
  15   6   8       91.44       96.68     26.78 o 
 -15   7   8       60.41       42.66     25.31 o 
 -14   7   8       27.14       23.92     16.93 o 
 -13   7   8      112.05      133.80     15.64 o 
 -12   7   8       69.60       60.32     12.69 o 
 -11   7   8      549.29      554.48     17.33 o 
 -10   7   8      865.10      846.13     24.79 o 
  -9   7   8       25.79       27.12     13.20 o 
  -8   7   8      248.22      240.64     15.17 o 
  -7   7   8      267.25      260.77     14.97 o 
  -6   7   8      109.46      106.95     14.88 o 
  -5   7   8      664.72      675.19     18.49 o 
  -4   7   8       24.09       20.13     11.89 o 
  -3   7   8      155.31      145.00     15.53 o 
  -2   7   8       28.21       31.48     14.38 o 
  -1   7   8      999.84      955.31     23.38 o 
   0   7   8     2024.54     1930.23     30.43 o 
   1   7   8      703.61      711.70     20.94 o 
   2   7   8      103.30      118.70     11.97 o 
   3   7   8      568.88      497.77     14.62 o 
   4   7   8      194.20      212.73     12.34 o 
   5   7   8      833.27      804.92     17.13 o 
   6   7   8      295.58      306.05     15.35 o 
   7   7   8      310.85      307.97     15.75 o 
   8   7   8      204.75      211.03     13.27 o 
   9   7   8      183.63      199.81     13.48 o 
  10   7   8      515.01      521.73     18.70 o 
  11   7   8       55.91       44.93     16.20 o 
  12   7   8       19.57       18.52     15.08 o 
  13   7   8      106.09       97.40     18.03 o 
  14   7   8       42.64       47.28     25.45 o 
 -15   8   8       46.31       32.26     35.45 o 
 -14   8   8        9.78       11.98     24.51 o 
 -13   8   8       85.53       89.94     18.57 o 
 -12   8   8      296.20      314.74     18.76 o 
 -11   8   8      629.38      627.14     21.15 o 
 -10   8   8      371.74      361.56     18.32 o 
  -9   8   8      251.99      257.03     16.44 o 
  -8   8   8       75.65       59.93     13.77 o 
  -7   8   8       56.76       67.99     15.85 o 
  -6   8   8      251.44      277.39     16.24 o 
  -5   8   8       13.44       23.91     12.52 o 
  -4   8   8      383.85      369.21     19.54 o 
  -3   8   8      105.29      118.13     16.57 o 
  -2   8   8      465.36      455.42     20.25 o 
  -1   8   8     1001.67      949.25     24.83 o 
   0   8   8      119.97      118.65     15.81 o 
   1   8   8      339.88      293.31     18.21 o 
   2   8   8       29.52       39.62     14.64 o 
   3   8   8      861.20      823.33     20.48 o 
   4   8   8      190.48      193.69     12.93 o 
   5   8   8       44.91       51.20     13.07 o 
   6   8   8      391.13      384.16     17.07 o 
   7   8   8      287.34      281.11     16.18 o 
   8   8   8       49.17       70.02     13.99 o 
   9   8   8       70.73       80.52     13.29 o 
  10   8   8       88.19       69.48     14.44 o 
  11   8   8      274.65      268.44     20.43 o 
  12   8   8       46.70       33.99     19.41 o 
  13   8   8      291.26      266.83     30.29 o 
 -13   9   8      298.56      310.09     46.89 o 
 -12   9   8       42.95       42.83     20.64 o 
 -11   9   8      189.90      201.44     17.40 o 
 -10   9   8      279.93      297.24     18.59 o 
  -9   9   8      141.50      125.45     15.96 o 
  -8   9   8      179.53      203.50     19.06 o 
  -7   9   8       18.78       17.88     14.71 o 
  -6   9   8      166.57      169.07     18.60 o 
  -5   9   8       66.81       78.16     17.61 o 
  -4   9   8      166.91      155.86     17.89 o 
  -3   9   8      503.79      536.04     22.43 o 
  -2   9   8      200.53      207.82     18.09 o 
  -1   9   8       88.51       74.28     16.55 o 
   0   9   8      105.09      101.34     17.22 o 
   1   9   8       21.23       28.81     15.35 o 
   2   9   8       22.89       18.15     13.93 o 
   3   9   8      120.13      115.73     15.14 o 
   4   9   8      247.22      230.52     16.53 o 
   5   9   8      352.29      408.71     21.34 o 
   6   9   8      201.66      189.71     15.92 o 
   7   9   8      316.89      344.45     18.37 o 
   8   9   8      390.87      424.03     19.45 o 
   9   9   8       28.10       32.36     14.46 o 
  10   9   8       15.07       10.81     16.45 o 
  11   9   8       38.18       47.44     20.39 o 
 -11  10   8      107.09      111.81     26.34 o 
 -10  10   8      138.58      145.00     22.80 o 
  -9  10   8      467.67      493.12     28.09 o 
  -8  10   8      198.82      205.49     20.85 o 
  -7  10   8       25.17       27.60     18.64 o 
  -6  10   8      120.58      117.54     20.00 o 
  -5  10   8       60.78       69.45     18.37 o 
  -4  10   8      294.31      320.56     22.06 o 
  -3  10   8      132.34      124.45     19.31 o 
  -2  10   8       21.48       16.23     17.46 o 
  -1  10   8      160.79      154.69     19.67 o 
   0  10   8       87.73       98.44     18.44 o 
   1  10   8      264.29      289.32     21.15 o 
   2  10   8       85.69      117.59     16.50 o 
   3  10   8      395.29      429.52     19.92 o 
   4  10   8      352.13      359.15     21.95 o 
   5  10   8       30.43       29.96     18.01 o 
   6  10   8      313.31      315.35     26.19 o 
   7  10   8       15.66       19.94     20.49 o 
   8  10   8      459.40      530.28     28.51 o 
   9  10   8      497.02      510.39     49.09 o 
  -5  11   8       25.93       13.06     40.21 o 
  -4  11   8      179.40      181.64     30.72 o 
  -3  11   8      414.74      412.30     24.57 o 
  -2  11   8      189.72      217.32     21.87 o 
  -1  11   8       78.12       85.50     19.72 o 
   0  11   8      191.70      207.33     21.53 o 
   1  11   8       88.08       80.53     19.27 o 
   2  11   8      169.51      153.39     20.36 o 
   3  11   8       33.64       13.76     25.49 o 
   4  11   8      330.70      388.57     33.92 o 
   5  11   8      182.53      212.40     42.76 o 
   6  11   8       27.55       11.19     43.82 o 
   1  12   8       86.34      115.33     27.45 o 
  -3 -11   9        5.72       20.08     36.26 o 
  -2 -11   9       14.04        7.97     36.35 o 
  -1 -11   9        9.38       -5.95     37.17 o 
   0 -11   9        2.04       -2.88     37.32 o 
  -7 -10   9        7.76        8.68     37.45 o 
  -6 -10   9        6.42       11.89     25.27 o 
  -5 -10   9       16.19       22.37     20.68 o 
  -4 -10   9       10.68       25.23     20.03 o 
  -3 -10   9       14.51       15.23     20.29 o 
  -2 -10   9       11.62        5.25     20.44 o 
  -1 -10   9       12.54       14.43     19.87 o 
   0 -10   9        9.74       14.72     20.16 o 
   1 -10   9        1.56        2.20     20.23 o 
   2 -10   9        7.46       15.84     20.59 o 
   3 -10   9       15.77       12.06     20.48 o 
   4 -10   9       11.13       11.70     17.46 o 
   5 -10   9        8.98        2.20     19.50 o 
   6 -10   9        0.28        1.25     20.09 o 
   7 -10   9       18.39       21.47     20.18 o 
   8 -10   9       41.49       70.59     37.12 o 
 -12  -9   9       43.52       29.63     36.07 o 
 -11  -9   9        8.70       22.64     34.65 o 
 -10  -9   9       16.50       21.44     36.15 o 
  -9  -9   9       19.81       19.90     26.32 o 
  -8  -9   9        3.88        5.40     32.96 o 
  -7  -9   9       25.11       33.52     25.00 o 
  -6  -9   9       50.11       47.86     19.33 o 
  -5  -9   9        9.62       13.16     19.27 o 
  -4  -9   9       15.67       11.24     18.31 o 
  -3  -9   9       16.23       14.44     18.90 o 
  -2  -9   9        0.62        4.30     18.72 o 
  -1  -9   9        0.09        7.92     18.52 o 
   0  -9   9        4.91       -0.70     22.59 o 
   1  -9   9        4.80        2.27     23.21 o 
   2  -9   9       14.32       27.46     13.77 o 
   3  -9   9        3.29        4.33     13.44 o 
   4  -9   9       44.18       73.39     14.60 o 
   5  -9   9       34.29       33.37     14.34 o 
   6  -9   9       29.84       35.92     13.08 o 
   7  -9   9       31.19       38.45     13.68 o 
   8  -9   9       31.33       30.25     16.64 o 
   9  -9   9        1.60        8.21     25.32 o 
  10  -9   9        0.13       -6.87     34.07 o 
 -13  -8   9        8.60       23.34     33.33 o 
 -12  -8   9       21.34       21.20     25.16 o 
 -11  -8   9       26.87       29.50     25.74 o 
 -10  -8   9        6.07        6.62     24.73 o 
  -9  -8   9       17.28       21.66     24.61 o 
  -8  -8   9       43.42       46.09     24.39 o 
  -7  -8   9       43.95       45.41     17.76 o 
  -6  -8   9       11.48       16.48     17.53 o 
  -5  -8   9        3.86       10.45     17.09 o 
  -4  -8   9        8.50       12.81     13.30 o 
  -3  -8   9       10.85       14.64     16.89 o 
  -2  -8   9       16.80       13.52     16.83 o 
  -1  -8   9        6.57        1.74     17.60 o 
   0  -8   9       34.79       13.73     13.72 o 
   1  -8   9       11.45       12.53     12.26 o 
   2  -8   9       28.48       23.04     12.36 o 
   3  -8   9       17.24       14.99     12.58 o 
   4  -8   9       43.69       25.61     12.71 o 
   5  -8   9       38.83       42.74     12.19 o 
   6  -8   9        1.70        1.76     12.07 o 
   7  -8   9        8.74        8.35     12.21 o 
   8  -8   9       24.52       27.13     13.04 o 
   9  -8   9       30.11       36.59     15.34 o 
  10  -8   9        4.63        0.22     25.33 o 
  11  -8   9        2.45       12.82     23.48 o 
  12  -8   9       15.78       21.69     24.58 o 
 -14  -7   9       26.09       23.72     26.12 o 
 -13  -7   9       12.51       16.07     19.31 o 
 -12  -7   9       55.37       68.58     24.33 o 
 -11  -7   9       71.12       70.78     23.67 o 
 -10  -7   9       67.09       65.00     24.11 o 
  -9  -7   9       22.99       27.83     22.66 o 
  -8  -7   9       49.07       60.28     22.23 o 
  -7  -7   9       44.28       46.08     16.18 o 
  -6  -7   9        1.73        0.81     15.97 o 
  -5  -7   9       41.16       43.58     12.75 o 
  -4  -7   9        5.63        6.66     12.19 o 
  -3  -7   9       10.66       12.32     16.28 o 
  -2  -7   9       15.27        8.43     16.64 o 
  -1  -7   9       16.65        7.74     16.37 o 
   0  -7   9       79.98       68.50     11.44 o 
   1  -7   9       19.75       13.65     10.86 o 
   2  -7   9       87.52       61.75     11.93 o 
   3  -7   9        6.05       12.24     10.33 o 
   4  -7   9       20.11       21.26     10.85 o 
   5  -7   9        3.75       11.38     11.03 o 
   6  -7   9        2.21        2.52     10.37 o 
   7  -7   9       50.27       63.58     12.29 o 
   8  -7   9        3.86        7.14     11.69 o 
   9  -7   9       49.73       66.84     12.83 o 
  10  -7   9        6.57        8.20     14.96 o 
  11  -7   9       17.93       14.66     17.04 o 
  12  -7   9       19.20       15.03     20.06 o 
  13  -7   9        0.38        5.54     32.12 o 
 -16  -6   9        5.56       19.30     38.61 o 
 -15  -6   9       15.36       18.73     25.00 o 
 -14  -6   9       25.75       20.28     24.49 o 
 -13  -6   9        0.00       -0.03     18.25 o 
 -12  -6   9        8.03        0.97     17.04 o 
 -11  -6   9       40.61       40.91     34.71 o 
 -10  -6   9        4.22        8.47     20.51 o 
  -9  -6   9       24.07       31.78     20.85 o 
  -8  -6   9       23.28       31.26     15.10 o 
  -7  -6   9       28.62       27.83     14.96 o 
  -6  -6   9       43.92       43.64     11.96 o 
  -5  -6   9       25.70       21.76     11.42 o 
  -4  -6   9        0.81        3.65     11.01 o 
  -3  -6   9       14.38        6.38     14.65 o 
  -2  -6   9        0.37       -0.57     14.92 o 
  -1  -6   9        4.83        0.89     12.02 o 
   0  -6   9       33.48       27.76     10.09 o 
   1  -6   9        1.52       -1.05     10.14 o 
   2  -6   9       36.46       24.36      8.66 o 
   3  -6   9      208.44      189.05     10.49 o 
   4  -6   9       14.75       12.19      9.24 o 
   5  -6   9       23.40       21.51      9.63 o 
   6  -6   9        5.86       12.00      9.60 o 
   7  -6   9        1.44        2.10     10.52 o 
   8  -6   9       10.86       12.01     10.79 o 
   9  -6   9       18.21       20.45     11.62 o 
  10  -6   9       18.59       13.86     13.68 o 
  11  -6   9        9.82       16.83     14.41 o 
  12  -6   9        9.81       11.85     14.75 o 
  13  -6   9       24.10       33.92     19.89 o 
  14  -6   9       18.51       19.12     24.03 o 
 -17  -5   9      123.30      122.41     39.37 o 
 -16  -5   9        2.93       -0.10     24.88 o 
 -15  -5   9       19.38       10.70     18.49 o 
 -14  -5   9       39.19       16.80     17.74 o 
 -13  -5   9       16.46        6.78     13.91 o 
 -12  -5   9       17.88       22.37     13.79 o 
 -11  -5   9        0.56       -2.92     13.26 o 
 -10  -5   9       19.81       19.51     14.37 o 
  -9  -5   9       25.51       28.99     14.06 o 
  -8  -5   9        2.22       -0.76     11.70 o 
  -7  -5   9       36.72       39.20     11.02 o 
  -6  -5   9      131.09      123.22     11.82 o 
  -5  -5   9      153.53      134.71     11.83 o 
  -4  -5   9       55.30       45.26     10.56 o 
  -3  -5   9        9.23       11.02     14.52 o 
  -2  -5   9        7.50        6.92     10.40 o 
  -1  -5   9       22.36       25.48      9.04 o 
   0  -5   9       30.61       24.54      8.08 o 
   1  -5   9       45.28       36.18      8.01 o 
   2  -5   9       50.59       49.38      8.33 o 
   3  -5   9       20.39       12.87      8.30 o 
   4  -5   9       53.10       41.75      9.17 o 
   5  -5   9        0.37       -2.26      9.38 o 
   6  -5   9        4.19        3.95      9.73 o 
   7  -5   9       13.23       14.74     10.22 o 
   8  -5   9        3.32        4.65     10.43 o 
   9  -5   9        7.86       18.32     11.13 o 
  10  -5   9       40.46       32.12     13.15 o 
  11  -5   9       18.87       15.71     13.37 o 
  12  -5   9        9.91        8.97     14.29 o 
  13  -5   9       45.80       43.06     15.67 o 
  14  -5   9        9.73       14.67     19.91 o 
  15  -5   9        9.63        9.19     32.16 o 
 -18  -4   9        8.32       -9.62     34.01 o 
 -17  -4   9       57.68       71.40     24.71 o 
 -16  -4   9       10.54       12.92     18.65 o 
 -15  -4   9       39.30       31.90     18.33 o 
 -14  -4   9        0.07       -5.44     16.59 o 
 -13  -4   9      135.62      130.25     15.21 o 
 -12  -4   9       25.43       24.41     13.34 o 
 -11  -4   9       20.89       29.08     12.88 o 
 -10  -4   9       54.17       49.43     12.64 o 
  -9  -4   9       12.01       10.94     11.64 o 
  -8  -4   9        9.73       15.26     13.57 o 
  -7  -4   9        0.50        3.70      8.60 o 
  -6  -4   9       34.16       38.69      9.79 o 
  -5  -4   9      229.43      232.97     11.78 o 
  -4  -4   9      191.32      188.35      9.27 o 
  -3  -4   9       29.32       28.45      7.86 o 
  -2  -4   9       21.07       18.19      8.34 o 
  -1  -4   9       24.58       26.06      8.89 o 
   0  -4   9       33.99       28.98      6.93 o 
   1  -4   9       59.80       59.65      7.47 o 
   2  -4   9       35.51       34.19      7.72 o 
   3  -4   9       37.82       34.74      8.43 o 
   4  -4   9        1.37        0.53      8.52 o 
   5  -4   9       34.97       33.45      9.21 o 
   6  -4   9        0.50        1.66      9.23 o 
   7  -4   9       20.35       16.07      9.59 o 
   8  -4   9       40.54       34.44     10.39 o 
   9  -4   9       11.03       11.48     10.52 o 
  10  -4   9        5.51        6.48     10.77 o 
  11  -4   9        5.42        6.50     12.74 o 
  12  -4   9        4.66        3.85     13.75 o 
  13  -4   9        1.76        6.70     19.22 o 
  14  -4   9        5.00        3.76     17.40 o 
  15  -4   9        7.74        7.61     22.41 o 
  16  -4   9       27.07       -0.22     33.75 o 
 -18  -3   9       15.89       11.80     32.94 o 
 -17  -3   9        0.28        1.96     18.86 o 
 -16  -3   9       49.40       48.03     18.89 o 
 -15  -3   9       17.26       25.41     17.37 o 
 -14  -3   9       37.64       37.29     17.07 o 
 -13  -3   9        6.27        3.03     12.94 o 
 -12  -3   9       65.34       63.43     13.41 o 
 -11  -3   9       51.31       43.70     12.67 o 
 -10  -3   9        4.80        2.66     11.85 o 
  -9  -3   9       51.05       57.85     11.98 o 
  -8  -3   9       10.89       12.56     10.82 o 
  -7  -3   9       17.30       19.10     10.96 o 
  -6  -3   9        5.13        2.40      7.20 o 
  -5  -3   9       80.02       72.14      7.64 o 
  -4  -3   9      179.51      171.66     11.69 o 
  -3  -3   9      140.70      132.82      8.63 o 
  -2  -3   9       48.82       45.44      8.42 o 
  -1  -3   9        2.67        4.27      7.42 o 
   0  -3   9       23.63       22.65      5.99 o 
   1  -3   9       11.44       13.16      6.75 o 
   2  -3   9       44.26       45.12      7.75 o 
   3  -3   9       23.95       25.50      7.86 o 
   4  -3   9       33.31       31.50      8.54 o 
   5  -3   9       75.81       65.70      9.07 o 
   6  -3   9       11.26        8.46      8.80 o 
   7  -3   9        6.51        8.63      9.21 o 
   8  -3   9       65.34       62.94     10.08 o 
   9  -3   9       66.20       72.19     10.86 o 
  10  -3   9       16.15       13.25     10.48 o 
  11  -3   9        7.25        4.54     12.81 o 
  12  -3   9        6.03       10.25     12.96 o 
  13  -3   9        4.74        4.04     13.89 o 
  14  -3   9       10.66        6.08     14.47 o 
  15  -3   9       23.23       25.41     17.35 o 
  16  -3   9        0.72       10.35     31.31 o 
 -18  -2   9        8.01        8.28     24.15 o 
 -17  -2   9        9.70       10.77     18.72 o 
 -16  -2   9       15.68       15.29     18.21 o 
 -15  -2   9       20.85       26.80     14.98 o 
 -14  -2   9       14.88       10.76     14.30 o 
 -13  -2   9       11.48        1.80     12.67 o 
 -12  -2   9      102.24      101.94     13.51 o 
 -11  -2   9       16.92       11.83     11.90 o 
 -10  -2   9       41.41       39.59     11.77 o 
  -9  -2   9        4.58        7.01     10.87 o 
  -8  -2   9       19.13       16.86     10.53 o 
  -7  -2   9       11.87        8.26     10.43 o 
  -6  -2   9       29.44       31.50     10.30 o 
  -5  -2   9       13.87       11.71     11.47 o 
  -4  -2   9       24.86       20.84      4.26 o 
  -3  -2   9       39.41       37.16      4.59 o 
  -2  -2   9       59.01       55.19      8.14 o 
  -1  -2   9        9.91       11.48      7.21 o 
   0  -2   9       68.51       70.27      8.52 o 
   1  -2   9       53.66       46.17      5.58 o 
   2  -2   9        9.38       11.67      6.43 o 
   3  -2   9       69.67       73.44      7.91 o 
   4  -2   9       21.99       26.99      7.85 o 
   5  -2   9       17.14       20.35      7.95 o 
   6  -2   9        1.07        6.20      8.36 o 
   7  -2   9        6.33        9.66      8.80 o 
   8  -2   9       22.40       23.53      9.37 o 
   9  -2   9       26.44       23.37     10.05 o 
  10  -2   9        7.41        6.10     10.15 o 
  11  -2   9        4.40        6.91     12.40 o 
  12  -2   9       13.55       13.14     12.70 o 
  13  -2   9       43.72       46.55     13.84 o 
  14  -2   9       55.41       59.56     14.60 o 
  15  -2   9       12.06       12.10     17.13 o 
  16  -2   9        0.68       -1.15     31.48 o 
  17  -2   9       22.72       37.56     32.67 o 
 -18  -1   9       22.60       28.97     20.17 o 
 -17  -1   9        3.80        9.54     18.91 o 
 -16  -1   9       10.41        4.87     18.45 o 
 -15  -1   9       28.25       20.93     17.27 o 
 -14  -1   9        1.95       -2.08     16.53 o 
 -13  -1   9        9.10        9.43     11.43 o 
 -12  -1   9       21.49       23.28     10.93 o 
 -11  -1   9       74.46       69.98     11.38 o 
 -10  -1   9       52.18       48.66     11.31 o 
  -9  -1   9        4.41        5.78     10.29 o 
  -8  -1   9        6.52        5.82      9.36 o 
  -7  -1   9       30.13       29.87      9.35 o 
  -6  -1   9        2.16        1.78      9.15 o 
  -5  -1   9       22.98       20.73      9.92 o 
  -4  -1   9       32.31       29.30      4.56 o 
  -3  -1   9       48.22       51.64      6.04 o 
  -2  -1   9       40.98       38.86      4.94 o 
  -1  -1   9       14.73       15.84      4.36 o 
   0  -1   9       39.10       35.75      4.50 o 
   1  -1   9       10.62       12.19      4.23 o 
   2  -1   9       43.69       41.23      3.73 o 
   3  -1   9       16.43       18.24      6.13 o 
   4  -1   9        5.00        4.66      7.32 o 
   5  -1   9        4.22        5.19      6.45 o 
   6  -1   9       25.98       20.57      8.35 o 
   7  -1   9        2.54        7.97      8.58 o 
   8  -1   9       10.06       15.12      9.11 o 
   9  -1   9        3.38        2.81      9.35 o 
  10  -1   9        9.81        6.28     11.32 o 
  11  -1   9       18.70       19.85     12.16 o 
  12  -1   9       11.58        8.43     12.49 o 
  13  -1   9       34.56       25.82     12.97 o 
  14  -1   9        0.64        2.32     15.68 o 
  15  -1   9        1.90        7.06     17.34 o 
  16  -1   9       16.86       22.27     30.42 o 
  17  -1   9        0.78       12.45     32.56 o 
 -18   0   9        3.26        8.47     20.22 o 
 -17   0   9        0.45        1.50     18.86 o 
 -16   0   9        4.50        2.87     18.34 o 
 -15   0   9       92.86       94.39     18.73 o 
 -14   0   9       14.12       14.11     16.63 o 
 -13   0   9       34.30       22.23     12.83 o 
 -12   0   9        6.12        9.89     10.02 o 
 -11   0   9        0.00        0.52      9.61 o 
 -10   0   9        0.16        0.02      9.09 o 
  -9   0   9        6.85        4.03      8.18 o 
  -8   0   9       28.16       31.14      8.30 o 
  -7   0   9        4.26        2.78      7.83 o 
  -6   0   9        5.59        5.33      7.67 o 
  -5   0   9       22.40       20.90      3.32 o 
  -4   0   9        0.71        1.56      5.24 o 
  -3   0   9      129.84      126.02      6.94 o 
  -2   0   9      143.75      147.31      5.78 o 
  -1   0   9        8.45        9.41      4.64 o 
   0   0   9        9.21        4.62      4.12 o 
   1   0   9        2.64        3.35      5.69 o 
   2   0   9        0.39        1.93      4.09 o 
   3   0   9        5.75        5.14      5.03 o 
   4   0   9        0.87        1.69      5.35 o 
   5   0   9        3.17        5.54      5.74 o 
   6   0   9        1.84        2.40      7.08 o 
   7   0   9        0.09        1.48      8.25 o 
   8   0   9        1.47       -0.31      8.90 o 
   9   0   9        1.37        6.16     10.73 o 
  10   0   9       24.18       25.34     11.36 o 
  11   0   9        5.11        8.24     11.88 o 
  12   0   9       80.52       65.80     13.16 o 
  13   0   9       17.70       28.90     13.07 o 
  14   0   9        3.69        9.37     16.21 o 
  15   0   9       10.29       20.13     16.99 o 
  16   0   9        0.00       -8.27     29.61 o 
  17   0   9       11.75        8.20     32.53 o 
 -18   1   9       22.46       26.92     25.21 o 
 -17   1   9        3.34       10.61     19.29 o 
 -16   1   9       10.93       17.61     18.47 o 
 -15   1   9       28.31       27.25     17.68 o 
 -14   1   9        2.27        9.62     14.56 o 
 -13   1   9        9.20       14.84     14.03 o 
 -12   1   9       21.95       19.31     12.07 o 
 -11   1   9       73.15       59.23     11.92 o 
 -10   1   9       51.64       45.56      8.74 o 
  -9   1   9        4.53        5.37      8.06 o 
  -8   1   9        6.44        2.24      7.82 o 
  -7   1   9       29.73       31.72      7.98 o 
  -6   1   9        2.15        2.02      7.65 o 
  -5   1   9       22.58       26.90      5.81 o 
  -4   1   9       32.87       37.32      6.48 o 
  -3   1   9       48.20       52.79      6.58 o 
  -2   1   9       40.60       38.13      5.15 o 
  -1   1   9       14.58       17.36      4.63 o 
   0   1   9       38.91       42.05      6.20 o 
   1   1   9       10.65        8.61      2.77 o 
   2   1   9       43.58       50.09      5.09 o 
   3   1   9       16.33       19.88      5.51 o 
   4   1   9        4.99        5.36      5.89 o 
   5   1   9        4.31        5.51      7.02 o 
   6   1   9       25.92       30.55      7.52 o 
   7   1   9        2.51        1.88      7.63 o 
   8   1   9       10.02       13.96      8.68 o 
   9   1   9        3.62        2.01      9.00 o 
  10   1   9        9.58        8.61     12.42 o 
  11   1   9       19.55       16.33     13.26 o 
  12   1   9       11.51       15.60     14.24 o 
  13   1   9       34.60       23.90     14.96 o 
  14   1   9        0.57        0.56     15.88 o 
  15   1   9        1.77        2.60     16.53 o 
  16   1   9       17.15        2.48     30.49 o 
  17   1   9        0.74       13.72     32.72 o 
 -18   2   9        7.71        7.79     37.08 o 
 -17   2   9        9.61       -0.61     19.95 o 
 -16   2   9       15.58       16.41     18.52 o 
 -15   2   9       19.86       30.82     15.25 o 
 -14   2   9       15.00       25.10     12.52 o 
 -13   2   9       10.98        6.67     12.20 o 
 -12   2   9      102.01       92.42     13.15 o 
 -11   2   9       17.18       18.97     11.69 o 
 -10   2   9       42.01       37.44     11.48 o 
  -9   2   9        4.55        3.34     10.74 o 
  -8   2   9       18.75       25.82      8.61 o 
  -7   2   9       12.17       13.84      8.25 o 
  -6   2   9       29.82       28.28      8.36 o 
  -5   2   9       14.38       11.32      8.18 o 
  -4   2   9       24.79       26.96      8.61 o 
  -3   2   9       38.67       41.71      8.39 o 
  -2   2   9       58.86       54.99      5.28 o 
  -1   2   9       10.09        9.79      5.33 o 
   0   2   9       68.14       63.13      4.74 o 
   1   2   9       53.98       47.48      5.42 o 
   2   2   9        9.35        9.94      5.73 o 
   3   2   9       69.65       68.49      6.54 o 
   4   2   9       22.20       28.07      6.44 o 
   5   2   9       17.10       17.75      7.27 o 
   6   2   9        1.02        1.40      7.40 o 
   7   2   9        6.30        7.52      7.98 o 
   8   2   9       22.11       21.79      8.53 o 
   9   2   9       26.80       16.80      8.66 o 
  10   2   9        6.95        8.81     12.59 o 
  11   2   9        4.31        8.89     13.61 o 
  12   2   9       14.36       22.19     14.61 o 
  13   2   9       43.56       50.81     15.44 o 
  14   2   9       55.62       68.07     17.13 o 
  15   2   9       11.72       18.27     16.97 o 
  16   2   9        0.71       -2.56     30.64 o 
  17   2   9       23.23       33.38     31.63 o 
 -17   3   9        0.42        2.73     25.35 o 
 -16   3   9       48.92       65.47     20.34 o 
 -15   3   9       17.32       23.93     19.08 o 
 -14   3   9       37.03       29.66     13.55 o 
 -13   3   9        6.17       -7.13     16.54 o 
 -12   3   9       63.70       48.47     12.61 o 
 -11   3   9       52.46       36.08     12.30 o 
 -10   3   9        5.00        0.11     11.31 o 
  -9   3   9       50.75       43.92     11.37 o 
  -8   3   9       10.99        6.76     10.62 o 
  -7   3   9       17.00       17.07     10.23 o 
  -6   3   9        5.13        2.64      8.06 o 
  -5   3   9       79.87       76.60      9.36 o 
  -4   3   9      178.01      179.17     10.12 o 
  -3   3   9      140.70      135.58     10.07 o 
  -2   3   9       49.42       46.25      8.49 o 
  -1   3   9        2.60        0.18      5.50 o 
   0   3   9       23.79       24.76      7.67 o 
   1   3   9       11.48       14.40      6.35 o 
   2   3   9       43.92       45.74      6.87 o 
   3   3   9       23.72       28.08      7.02 o 
   4   3   9       33.73       33.87      6.90 o 
   5   3   9       76.26       68.73      8.28 o 
   6   3   9       11.53       13.99      8.00 o 
   7   3   9        6.33        5.21      8.23 o 
   8   3   9       66.52       50.80      9.17 o 
   9   3   9       65.33       59.13      9.55 o 
  10   3   9       15.79       12.70     11.63 o 
  11   3   9        6.97        6.91     13.64 o 
  12   3   9        5.82        8.75     14.53 o 
  13   3   9        5.11        6.12     15.48 o 
  14   3   9       10.79        3.45     18.07 o 
  15   3   9       22.94       25.29     17.27 o 
  16   3   9        0.80       -2.58     31.67 o 
 -17   4   9       57.25       63.45     36.94 o 
 -16   4   9        9.91       18.91     19.88 o 
 -15   4   9       40.74       40.69     19.24 o 
 -14   4   9        0.06       -2.99     14.97 o 
 -13   4   9      135.03      134.37     14.67 o 
 -12   4   9       25.83       17.53     12.78 o 
 -11   4   9       20.22       22.37     12.43 o 
 -10   4   9       54.90       54.32     12.45 o 
  -9   4   9       11.95       14.50     11.58 o 
  -8   4   9       10.21        5.63     11.15 o 
  -7   4   9        0.53        4.03     10.78 o 
  -6   4   9       33.40       29.52     10.64 o 
  -5   4   9      228.03      216.09     13.86 o 
  -4   4   9      191.60      187.43     13.11 o 
  -3   4   9       29.88       27.05      9.37 o 
  -2   4   9       20.64       22.24      8.95 o 
  -1   4   9       25.03       21.63     11.44 o 
   0   4   9       34.21       33.61      8.17 o 
   1   4   9       59.55       69.81      8.53 o 
   2   4   9       35.58       31.01      8.61 o 
   3   4   9       37.42       37.65      7.58 o 
   4   4   9        1.39        0.54      7.36 o 
   5   4   9       34.53       29.20      8.98 o 
   6   4   9        0.49        4.56      8.81 o 
   7   4   9       20.71       22.71      8.80 o 
   8   4   9       40.63       36.86      9.48 o 
   9   4   9       11.01        8.77      9.40 o 
  10   4   9        5.18        6.71     13.08 o 
  11   4   9        5.22        4.81     12.72 o 
  12   4   9        4.33       13.82     14.98 o 
  13   4   9        1.65        5.31     15.99 o 
  14   4   9        5.00       -0.12     16.80 o 
  15   4   9        8.34        5.48     22.87 o 
  16   4   9       27.35       30.64     32.15 o 
 -16   5   9        3.19       17.97     20.81 o 
 -15   5   9       19.46       22.98     20.14 o 
 -14   5   9       39.41       30.55     14.34 o 
 -13   5   9       16.21       15.71     13.69 o 
 -12   5   9       18.04       25.32     13.54 o 
 -11   5   9        0.69        0.76     14.06 o 
 -10   5   9       19.26       24.60     12.34 o 
  -9   5   9       25.64       30.57     12.16 o 
  -8   5   9        2.28        1.94     11.61 o 
  -7   5   9       35.74       33.63     11.47 o 
  -6   5   9      130.62      110.17     12.22 o 
  -5   5   9      154.33      131.34     13.38 o 
  -4   5   9       56.15       56.58     10.63 o 
  -3   5   9        9.44        9.32      9.80 o 
  -2   5   9        7.23       11.79     12.29 o 
  -1   5   9       22.06       25.18     12.31 o 
   0   5   9       31.28       23.59     12.30 o 
   1   5   9       45.27       39.82      9.52 o 
   2   5   9       49.99       43.50      9.21 o 
   3   5   9       20.64       14.19      8.91 o 
   4   5   9       52.86       38.53      9.35 o 
   5   5   9        0.45       -2.34      9.07 o 
   6   5   9        4.12        3.90      9.51 o 
   7   5   9       13.54       12.03      9.86 o 
   8   5   9        3.50        6.24      9.57 o 
   9   5   9        7.75       14.98      9.96 o 
  10   5   9       40.78       45.82     13.12 o 
  11   5   9       18.43       11.67     13.48 o 
  12   5   9       10.14       10.07     14.12 o 
  13   5   9       46.26       46.96     16.97 o 
  14   5   9        9.24       20.77     19.39 o 
  15   5   9        9.75        8.59     32.10 o 
 -15   6   9       16.05        0.78     33.95 o 
 -14   6   9       25.55       20.49     16.91 o 
 -13   6   9        0.01        4.03     14.22 o 
 -12   6   9        8.12       10.90     14.04 o 
 -11   6   9       39.90       35.33     13.74 o 
 -10   6   9        4.19        2.30     13.08 o 
  -9   6   9       23.75       30.98     12.55 o 
  -8   6   9       23.61       28.17     12.39 o 
  -7   6   9       28.40       25.32     12.12 o 
  -6   6   9       44.32       37.34     13.63 o 
  -5   6   9       26.38       23.81     11.53 o 
  -4   6   9        0.74        1.49     11.06 o 
  -3   6   9       14.53       18.10     10.65 o 
  -2   6   9        0.34        3.98     13.01 o 
  -1   6   9        4.63        6.48     12.97 o 
   0   6   9       33.10       23.04     13.26 o 
   1   6   9        1.42        2.23     12.89 o 
   2   6   9       36.57       32.24     11.71 o 
   3   6   9      208.97      191.04     11.63 o 
   4   6   9       14.43       11.18      9.85 o 
   5   6   9       23.43       25.31     11.48 o 
   6   6   9        5.65        8.28     10.34 o 
   7   6   9        1.45       10.72     11.80 o 
   8   6   9       10.58       12.89     10.99 o 
   9   6   9       18.71       29.29     12.60 o 
  10   6   9       18.48       16.00     13.46 o 
  11   6   9        9.44       14.19     14.04 o 
  12   6   9        9.46       15.68     14.87 o 
  13   6   9       23.69       26.00     17.22 o 
  14   6   9       18.98       48.64     33.16 o 
 -14   7   9       25.48       12.57     20.41 o 
 -13   7   9       12.63        9.29     15.21 o 
 -12   7   9       55.18       48.56     14.79 o 
 -11   7   9       70.45       64.67     14.77 o 
 -10   7   9       67.81       70.22     14.64 o 
  -9   7   9       23.73       16.44     13.23 o 
  -8   7   9       48.70       34.10     13.24 o 
  -7   7   9       45.32       37.04     14.91 o 
  -6   7   9        1.89        0.61     13.69 o 
  -5   7   9       41.04       42.07     12.68 o 
  -4   7   9        5.72       16.19     12.05 o 
  -3   7   9       10.94       13.65     14.11 o 
  -2   7   9       14.88       13.83     14.17 o 
  -1   7   9       17.13       11.95     14.08 o 
   0   7   9       79.64       70.75     15.05 o 
   1   7   9       19.72       15.81     13.92 o 
   2   7   9       89.13       69.79     12.82 o 
   3   7   9        5.92       12.29     12.35 o 
   4   7   9       20.45       21.19     14.41 o 
   5   7   9        3.47        4.12     11.79 o 
   6   7   9        2.05        7.09     12.43 o 
   7   7   9       50.36       59.57     11.82 o 
   8   7   9        3.83       10.73     11.40 o 
   9   7   9       49.90       65.38     13.85 o 
  10   7   9        6.17        4.63     15.13 o 
  11   7   9       18.60       23.98     14.85 o 
  12   7   9       19.35       14.58     16.94 o 
  13   7   9        0.35       11.48     22.53 o 
 -14   8   9        5.25        8.48     35.26 o 
 -13   8   9        8.65       19.22     20.75 o 
 -12   8   9       21.52       18.40     15.52 o 
 -11   8   9       27.11       32.67     15.61 o 
 -10   8   9        6.46        6.32     14.95 o 
  -9   8   9       17.78        6.96     14.08 o 
  -8   8   9       42.46       34.46     16.69 o 
  -7   8   9       43.95       44.64     14.13 o 
  -6   8   9       11.89        6.03     13.48 o 
  -5   8   9        4.13       12.44     17.34 o 
  -4   8   9        8.88       15.62     15.61 o 
  -3   8   9       10.92       11.77     15.96 o 
  -2   8   9       16.28       17.11     15.21 o 
  -1   8   9        6.82        2.82     14.68 o 
   0   8   9       34.61       23.76     15.76 o 
   1   8   9       11.61       14.93     14.86 o 
   2   8   9       28.34       15.50     13.54 o 
   3   8   9       17.61       12.76     13.27 o 
   4   8   9       43.71       36.36     15.56 o 
   5   8   9       38.76       36.72     15.93 o 
   6   8   9        1.79        1.41     15.71 o 
   7   8   9        8.48       23.63     16.01 o 
   8   8   9       25.11       33.25     12.59 o 
   9   8   9       29.37       27.38     14.35 o 
  10   8   9        4.35        3.09     16.32 o 
  11   8   9        2.68       -3.98     18.47 o 
  12   8   9       15.86        4.51     22.53 o 
 -12   9   9       44.35       32.33     21.51 o 
 -11   9   9        8.22       17.40     17.47 o 
 -10   9   9       16.96       10.86     16.70 o 
  -9   9   9       19.37       17.09     17.75 o 
  -8   9   9        4.15        6.00     16.80 o 
  -7   9   9       25.15       29.79     15.30 o 
  -6   9   9       50.85       49.88     18.00 o 
  -5   9   9        9.91       15.82     17.35 o 
  -4   9   9       15.29        5.77     17.13 o 
  -3   9   9       15.88       23.57     17.12 o 
  -2   9   9        0.62       -2.56     16.77 o 
  -1   9   9        0.11       12.55     18.52 o 
   0   9   9        5.25        5.29     15.95 o 
   1   9   9        4.80        3.37     16.36 o 
   2   9   9       14.98       39.00     14.54 o 
   3   9   9        3.44        0.15     18.01 o 
   4   9   9       44.96       63.88     17.68 o 
   5   9   9       34.77       36.10     17.54 o 
   6   9   9       29.75       39.12     17.37 o 
   7   9   9       32.09       49.74     17.87 o 
   8   9   9       31.53       39.99     15.30 o 
   9   9   9        1.55       -0.30     18.41 o 
  10   9   9        0.17       -6.20     23.84 o 
 -10  10   9       20.42       16.05     35.01 o 
  -9  10   9        7.08       29.29     34.28 o 
  -8  10   9       12.14       27.23     37.92 o 
  -7  10   9        8.23       -4.72     22.63 o 
  -6  10   9        6.27       10.04     19.01 o 
  -5  10   9       16.12       11.39     18.58 o 
  -4  10   9       10.62        5.00     18.43 o 
  -3  10   9       14.34       19.05     17.90 o 
  -2  10   9       12.15       10.24     18.10 o 
  -1  10   9       12.17        9.74     17.85 o 
   0  10   9        9.78       17.96     18.02 o 
   1  10   9        1.58        9.61     17.94 o 
   2  10   9        7.45        7.46     15.78 o 
   3  10   9       16.23       18.29     17.95 o 
   4  10   9       10.65       23.77     18.33 o 
   5  10   9        8.80        6.93     18.40 o 
   6  10   9        0.32       11.31     21.27 o 
   7  10   9       18.14       22.27     22.28 o 
   8  10   9       40.95       69.00     27.74 o 
  -3  11   9        5.56       44.03     37.45 o 
  -2  11   9       14.02        3.12     36.53 o 
  -1  11   9        9.57       -2.71     35.35 o 
   0  11   9        2.07       18.19     36.90 o 
   1  11   9       24.41       27.11     25.21 o 
   2  11   9       25.90       49.50     37.24 o 
   3  11   9       24.66       42.99     36.89 o 
   4  11   9        4.12       13.14     35.28 o 
  -3 -11  10      245.38      252.53     44.40 o 
  -4 -10  10      103.63      110.68     37.43 o 
  -3 -10  10       38.86       39.30     35.66 o 
  -2 -10  10      164.34      165.11     40.07 o 
  -1 -10  10        4.60       14.87     25.22 o 
   0 -10  10      209.29      235.51     24.75 o 
   1 -10  10      204.75      211.04     24.24 o 
   2 -10  10      109.14      114.21     22.45 o 
   3 -10  10      267.22      283.34     30.86 o 
   5 -10  10      231.87      319.67     43.16 o 
   6 -10  10      225.76      245.06     41.26 o 
  -9  -9  10       22.50       33.30     34.86 o 
  -8  -9  10      124.13      107.60     37.67 o 
  -7  -9  10        3.64       15.85     27.11 o 
  -6  -9  10      156.61      156.80     27.66 o 
  -5  -9  10      135.57      140.01     21.79 o 
  -4  -9  10       10.09       15.42     19.96 o 
  -3  -9  10      154.53      164.86     22.16 o 
  -2  -9  10      104.89      102.83     20.89 o 
  -1  -9  10      120.81      131.56     21.47 o 
   0  -9  10      156.25      173.09     22.32 o 
   1  -9  10       81.52       74.52     20.57 o 
   2  -9  10      336.61      364.17     25.21 o 
   3  -9  10      329.00      335.20     21.22 o 
   4  -9  10      495.35      510.26     23.56 o 
   5  -9  10      602.18      662.44     27.92 o 
   6  -9  10       80.03      113.97     21.56 o 
   7  -9  10       94.84       88.16     21.09 o 
   8  -9  10        3.03        1.03     36.04 o 
 -13  -8  10      257.43      251.95     41.02 o 
 -12  -8  10      258.27      317.54     42.54 o 
 -11  -8  10       31.63        8.27     35.87 o 
 -10  -8  10       76.70       92.52     26.85 o 
  -9  -8  10      315.01      313.68     30.62 o 
  -8  -8  10      156.41      136.39     26.21 o 
  -7  -8  10      252.13      257.48     28.44 o 
  -6  -8  10       39.36       34.62     18.42 o 
  -5  -8  10      924.07      922.95     49.66 o 
  -4  -8  10      771.07      853.93     29.66 o 
  -3  -8  10      386.17      342.25     23.25 o 
  -2  -8  10       91.36      100.85     19.67 o 
  -1  -8  10       91.53      114.95     20.02 o 
   0  -8  10      310.35      312.10     22.73 o 
   1  -8  10      322.39      330.53     22.88 o 
   2  -8  10        4.12       10.92     15.07 o 
   3  -8  10      361.62      308.74     19.52 o 
   4  -8  10       60.59       46.63     16.33 o 
   5  -8  10      209.70      214.65     17.25 o 
   6  -8  10      272.07      310.75     18.65 o 
   7  -8  10      111.00      112.23     16.05 o 
   8  -8  10      113.22      115.16     16.77 o 
   9  -8  10       28.65       30.63     26.56 o 
 -13  -7  10       45.58       65.75     20.98 o 
 -12  -7  10       46.67       61.84     25.99 o 
 -11  -7  10      344.57      349.18     30.41 o 
 -10  -7  10      159.62      160.34     26.30 o 
  -9  -7  10      188.01      197.14     26.12 o 
  -8  -7  10      103.75      125.01     24.49 o 
  -7  -7  10       24.23       22.07     17.40 o 
  -6  -7  10      343.16      362.14     22.11 o 
  -5  -7  10      306.94      306.59     21.47 o 
  -4  -7  10      381.39      410.10     23.05 o 
  -3  -7  10       28.83       39.60     17.79 o 
  -2  -7  10      171.99      140.45     19.19 o 
  -1  -7  10      369.02      351.62     22.03 o 
   0  -7  10      110.68      123.28     18.69 o 
   1  -7  10      357.90      362.10     18.60 o 
   2  -7  10      735.36      746.40     22.91 o 
   3  -7  10       76.46       79.66     13.76 o 
   4  -7  10      261.52      222.15     15.83 o 
   5  -7  10      143.57      155.87     15.33 o 
   6  -7  10      331.78      343.42     17.52 o 
   7  -7  10      335.62      382.84     18.51 o 
   8  -7  10       21.04       16.54     14.19 o 
   9  -7  10      254.28      260.54     21.09 o 
  10  -7  10      592.19      674.96     26.50 o 
  11  -7  10       79.12       54.28     26.52 o 
 -15  -6  10      263.29      263.71     46.41 o 
 -14  -6  10      390.07      386.90     32.63 o 
 -13  -6  10      361.03      313.37     24.14 o 
 -12  -6  10      424.69      452.67     26.20 o 
 -11  -6  10      181.02      195.46     25.24 o 
 -10  -6  10      254.58      273.03     27.33 o 
  -9  -6  10       52.93       58.99     21.90 o 
  -8  -6  10       86.81       77.94     17.07 o 
  -7  -6  10      206.71      232.15     19.28 o 
  -6  -6  10       10.62        2.51     15.54 o 
  -5  -6  10      679.89      745.58     27.02 o 
  -4  -6  10     1746.12     1715.42     51.94 o 
  -3  -6  10     1697.11     1667.48     38.26 o 
  -2  -6  10      903.22      923.56     28.64 o 
  -1  -6  10       99.62      112.09     16.73 o 
   0  -6  10      565.03      549.27     27.91 o 
   1  -6  10      483.98      480.92     18.91 o 
   2  -6  10      350.52      349.05     15.72 o 
   3  -6  10      187.49      223.31     14.78 o 
   4  -6  10      104.29       99.03     11.88 o 
   5  -6  10       56.84       64.67     11.92 o 
   6  -6  10      202.95      222.36     13.94 o 
   7  -6  10       20.94       27.76     12.28 o 
   8  -6  10      203.34      202.19     16.16 o 
   9  -6  10      175.09      192.76     16.51 o 
  10  -6  10      589.24      633.24     25.55 o 
  11  -6  10      213.63      225.36     21.18 o 
  12  -6  10       91.83       87.97     22.76 o 
  13  -6  10      147.13       93.81     41.33 o 
 -16  -5  10      397.75      355.17     47.04 o 
 -15  -5  10      193.34      184.27     28.46 o 
 -14  -5  10      110.29      109.69     20.19 o 
 -13  -5  10      248.34      268.71     18.53 o 
 -12  -5  10       72.65       66.10     15.24 o 
 -11  -5  10      416.48      436.60     19.36 o 
 -10  -5  10      183.06      205.92     15.98 o 
  -9  -5  10       45.43       41.60     20.99 o 
  -8  -5  10      213.90      225.11     18.46 o 
  -7  -5  10       41.01       45.24     15.29 o 
  -6  -5  10     1030.62     1039.91     32.55 o 
  -5  -5  10      434.29      466.06     21.37 o 
  -4  -5  10       59.29       75.77     16.35 o 
  -3  -5  10      129.90      141.47     16.80 o 
  -2  -5  10      337.56      333.47     19.56 o 
  -1  -5  10      461.26      486.05     21.79 o 
   0  -5  10       75.72       75.18     12.53 o 
   1  -5  10      133.35      134.56     10.85 o 
   2  -5  10      266.57      237.74     12.23 o 
   3  -5  10        7.96       11.52     10.22 o 
   4  -5  10      185.21      193.61     12.66 o 
   5  -5  10      332.54      349.55     15.70 o 
   6  -5  10       63.08       73.90     12.42 o 
   7  -5  10      206.24      243.94     15.03 o 
   8  -5  10      165.17      154.97     14.49 o 
   9  -5  10      776.29      813.98     32.94 o 
  10  -5  10      368.83      441.45     22.24 o 
  11  -5  10       73.36       90.84     17.54 o 
  12  -5  10      212.52      246.31     20.63 o 
  13  -5  10        6.13        5.59     26.43 o 
  14  -5  10      186.87      184.67     41.82 o 
 -17  -4  10       93.74      114.11     36.17 o 
 -16  -4  10       55.93       45.21     20.61 o 
 -15  -4  10      363.80      359.35     24.35 o 
 -14  -4  10       93.52       93.40     19.53 o 
 -13  -4  10      122.75      120.08     15.94 o 
 -12  -4  10      205.44      232.25     17.00 o 
 -11  -4  10      125.75      112.22     14.71 o 
 -10  -4  10      125.33      141.31     14.55 o 
  -9  -4  10      346.99      350.92     16.82 o 
  -8  -4  10       75.67       65.97     15.27 o 
  -7  -4  10      707.01      716.04     28.34 o 
  -6  -4  10      594.37      617.46     24.90 o 
  -5  -4  10      671.57      670.49     24.39 o 
  -4  -4  10      691.81      698.69     23.08 o 
  -3  -4  10      149.59      150.04     12.40 o 
  -2  -4  10      138.94      150.25     12.41 o 
  -1  -4  10       49.42       49.88      9.46 o 
   0  -4  10      227.71      226.34     10.72 o 
   1  -4  10      403.42      378.05     12.48 o 
   2  -4  10      866.26      820.67     16.17 o 
   3  -4  10      686.37      671.29     16.92 o 
   4  -4  10      300.48      277.91     13.69 o 
   5  -4  10       16.72       24.50     11.45 o 
   6  -4  10      292.04      326.51     15.23 o 
   7  -4  10       53.88       51.03     12.42 o 
   8  -4  10      136.28      134.65     13.77 o 
   9  -4  10       52.23       50.01     13.37 o 
  10  -4  10      285.05      303.12     19.86 o 
  11  -4  10      376.01      409.11     21.88 o 
  12  -4  10       11.58       12.97     17.16 o 
  13  -4  10      324.86      328.19     22.07 o 
  14  -4  10       73.08       55.11     34.86 o 
  15  -4  10      491.80      591.67     49.22 o 
 -16  -3  10      447.72      474.50     26.79 o 
 -15  -3  10       34.56       30.80     18.91 o 
 -14  -3  10      101.60       88.79     18.55 o 
 -13  -3  10      314.37      306.28     17.85 o 
 -12  -3  10        2.24        3.66     13.32 o 
 -11  -3  10      351.71      359.00     17.18 o 
 -10  -3  10      544.78      537.04     18.71 o 
  -9  -3  10       52.96       50.45     12.70 o 
  -8  -3  10       50.32       54.38     12.37 o 
  -7  -3  10      141.28      126.34     15.21 o 
  -6  -3  10     1051.77     1062.94     19.88 o 
  -5  -3  10     1196.80     1175.24     21.29 o 
  -4  -3  10      667.16      671.30     17.45 o 
  -3  -3  10      468.12      477.06     15.71 o 
  -2  -3  10      426.10      414.73     12.33 o 
  -1  -3  10       98.13       95.34      9.87 o 
   0  -3  10       17.95       25.98      8.46 o 
   1  -3  10     1625.43     1602.20     19.77 o 
   2  -3  10     2193.50     2150.61     24.83 o 
   3  -3  10      510.64      486.40     14.96 o 
   4  -3  10      577.12      570.57     16.11 o 
   5  -3  10      114.73       97.41     11.80 o 
   6  -3  10      409.72      389.62     15.09 o 
   7  -3  10      660.64      651.17     18.22 o 
   8  -3  10       77.28       74.99     12.94 o 
   9  -3  10      340.53      356.01     16.27 o 
  10  -3  10       26.03       16.51     12.71 o 
  11  -3  10      234.45      271.58     19.04 o 
  12  -3  10       78.16       79.39     17.38 o 
  13  -3  10       97.74      117.57     18.45 o 
  14  -3  10       37.93       47.67     18.20 o 
 -17  -2  10       32.79       27.00     23.97 o 
 -16  -2  10       89.75       97.42     20.41 o 
 -15  -2  10      108.24      125.97     20.70 o 
 -14  -2  10      161.15      158.52     16.88 o 
 -13  -2  10      141.71      125.67     13.70 o 
 -12  -2  10      408.05      395.77     17.71 o 
 -11  -2  10        7.40        8.40     12.62 o 
 -10  -2  10      302.92      293.11     15.83 o 
  -9  -2  10     1026.09      959.33     21.38 o 
  -8  -2  10      116.52      106.90     12.68 o 
  -7  -2  10     1003.70      983.34     21.54 o 
  -6  -2  10      588.81      567.18     19.15 o 
  -5  -2  10      253.18      231.70     12.53 o 
  -4  -2  10     2445.02     2428.78     24.57 o 
  -3  -2  10      733.80      695.21     14.94 o 
  -2  -2  10       79.66       74.45      7.78 o 
  -1  -2  10      179.68      169.34      9.23 o 
   0  -2  10      509.52      518.71     13.45 o 
   1  -2  10     1983.14     1964.10     22.73 o 
   2  -2  10     1591.24     1512.84     20.98 o 
   3  -2  10      144.87      140.75     11.34 o 
   4  -2  10     1002.55      905.74     18.29 o 
   5  -2  10      474.55      452.22     15.19 o 
   6  -2  10      146.13      129.15     12.14 o 
   7  -2  10        8.98        8.56     11.11 o 
   8  -2  10     1033.50     1043.44     21.32 o 
   9  -2  10      364.34      355.09     16.02 o 
  10  -2  10      151.69      152.05     13.93 o 
  11  -2  10      185.50      184.86     17.63 o 
  12  -2  10       58.81       64.94     16.50 o 
  13  -2  10     1233.62     1258.77     30.50 o 
  14  -2  10      415.91      431.10     22.82 o 
 -17  -1  10      101.84       95.44     21.11 o 
 -16  -1  10       27.45       36.95     19.32 o 
 -15  -1  10      175.32      193.15     21.54 o 
 -14  -1  10      284.26      277.65     21.70 o 
 -13  -1  10      875.17      856.62     26.26 o 
 -12  -1  10      366.23      337.71     15.48 o 
 -11  -1  10      441.73      437.97     15.78 o 
 -10  -1  10      836.80      811.46     18.43 o 
  -9  -1  10       20.95       19.66     11.31 o 
  -8  -1  10      383.76      381.83     15.32 o 
  -7  -1  10       67.06       71.09     10.60 o 
  -6  -1  10     1268.71     1193.02     32.65 o 
  -5  -1  10      897.48      879.24     18.80 o 
  -4  -1  10       64.22       70.37      9.67 o 
  -3  -1  10     1198.06     1189.26     11.84 o 
  -2  -1  10      619.57      642.29     11.11 o 
  -1  -1  10      178.71      164.27      7.49 o 
   0  -1  10      828.31      861.68     13.68 o 
   1  -1  10     1358.10     1419.57     16.97 o 
   2  -1  10     1778.04     1760.75     18.92 o 
   3  -1  10      475.73      427.43     13.97 o 
   4  -1  10      340.67      360.79     11.42 o 
   5  -1  10       83.19       94.50     10.93 o 
   6  -1  10      325.95      335.97     14.29 o 
   7  -1  10      316.17      309.65     14.40 o 
   8  -1  10       94.96       94.41     12.50 o 
   9  -1  10     1210.77     1224.05     22.84 o 
  10  -1  10      805.63      830.65     23.92 o 
  11  -1  10      210.68      211.30     17.68 o 
  12  -1  10      695.88      708.52     24.07 o 
  13  -1  10       61.23       70.61     17.06 o 
  14  -1  10      212.64      239.07     24.23 o 
 -17   0  10       76.47       73.86     21.09 o 
 -16   0  10       30.11       35.71     19.34 o 
 -15   0  10      117.57      105.03     20.26 o 
 -14   0  10        8.43       18.96     17.46 o 
 -13   0  10      130.39      112.50     15.27 o 
 -12   0  10      102.88       93.42     13.26 o 
 -11   0  10      818.17      760.48     16.91 o 
 -10   0  10      216.70      196.55     11.91 o 
  -9   0  10      125.01      116.00      9.81 o 
  -8   0  10       52.34       49.91      9.04 o 
  -7   0  10     1371.20     1342.98     17.71 o 
  -6   0  10      690.41      660.54     14.47 o 
  -5   0  10       79.34       75.39      9.45 o 
  -4   0  10      643.65      605.14     13.39 o 
  -3   0  10     1292.56     1236.74     21.67 o 
  -2   0  10     1380.89     1361.75     13.02 o 
  -1   0  10     2517.07     2490.78     30.76 o 
   0   0  10       42.57       36.52      6.73 o 
   1   0  10     1389.11     1353.41     14.02 o 
   2   0  10       15.37       19.14      6.44 o 
   3   0  10      646.69      659.21     10.64 o 
   4   0  10      684.19      650.41     10.69 o 
   5   0  10        0.68        8.95      8.53 o 
   6   0  10       93.45       94.26      9.50 o 
   7   0  10       20.17       17.80     10.73 o 
   8   0  10      209.31      232.98     13.49 o 
   9   0  10      452.03      416.83     18.46 o 
  10   0  10      469.33      479.44     20.31 o 
  11   0  10      980.67      887.58     39.99 o 
  12   0  10      198.10      254.80     19.00 o 
  13   0  10      589.38      612.02     40.45 o 
  14   0  10      276.09      278.99     25.35 o 
 -17   1  10      102.55      101.65     26.35 o 
 -16   1  10       26.33       31.03     19.57 o 
 -15   1  10      176.91      215.08     22.06 o 
 -14   1  10      283.42      290.31     18.82 o 
 -13   1  10      871.01      827.12     23.93 o 
 -12   1  10      366.30      340.37     18.28 o 
 -11   1  10      452.84      470.53     16.78 o 
 -10   1  10      851.46      823.42     19.58 o 
  -9   1  10       22.30       19.55      8.82 o 
  -8   1  10      380.29      373.98     11.82 o 
  -7   1  10       66.07       69.73      9.04 o 
  -6   1  10     1283.82     1220.46     19.11 o 
  -5   1  10      905.81      885.57     15.49 o 
  -4   1  10       65.74       70.11      7.43 o
[truncated: 96,652 more chars]
